# Supplementary material for: Construction of a High-Density Recombination Bin-Based Genetic Map Facilitates High-Resolution Mapping of a Major QTL Underlying Anthocyanin Pigmentation in Eggplant
Source: Int J Mol Sci. 2022 Sep 6;23(18):10258. doi: 10.3390/ijms231810258 (PMC9499331; doi:10.3390/ijms231810258)
Supplement: Supplementary file 1 [file ijms-23-10258-s001.zip]

Archive with 3 entries (2 files):
- ijms-1871486-supplementary/Supplemental figure and table/
- ijms-1871486-supplementary/Supplemental figure and table/Suppl figures.pdf
- ijms-1871486-supplementary/Supplemental figure and table/Suppl tables.xlsx
