# Supplementary material for: Construction of a High-Density Recombination Bin-Based Genetic Map Facilitates High-Resolution Mapping of a Major QTL Underlying Anthocyanin Pigmentation in Eggplant
Source: Int J Mol Sci. 2022 Sep 6;23(18):10258. doi: 10.3390/ijms231810258 (PMC9499331; doi:10.3390/ijms231810258)
Supplement: Supplementary file 1 [file ijms-23-10258-s001.zip › ijms-1871486-supplementary/Supplemental figure and table/Suppl tables.xlsx]

## Sheet: Table S1
Table S1 Recombination bin-based genetic map of eggplant
Note: The bins mapped to other chromosomes are marked in red. Their physical ranges shown are
those in the original chromosomes given by the reference genome.
Linkage Group	Bin ID	Position (cM)	Bin size (bp)	Start (bp)	End (bp)
LG1	B01_1	0	30000	0	30000
	B01_2	0.5012	130000	30000	160000
	B01_3	0.7515	300000	160000	460000
	B01_4	1.0018	30000	460000	490000
	B01_5	1.2521	10000	490000	500000
	B01_6	1.5021	240000	500000	740000
	B01_7	1.7521	10000	740000	750000
	B01_8	2.0024	80000	750000	830000
	B01_9	2.755	190000	830000	1020000
	B01_10	3.0053	10000	1020000	1030000
	B01_11	3.2553	60000	1030000	1090000
	B01_12	3.5053	10000	1090000	1100000
	B01_13	3.7555	130000	1100000	1230000
	B01_14	4.0057	100000	1230000	1330000
	B01_15	4.7585	30000	1330000	1360000
	B01_16	5.0088	10000	1360000	1370000
	B01_17	5.2587	10000	1370000	1380000
	B01_18	5.509	90000	1380000	1470000
	B01_19	5.7593	30000	1470000	1500000
	B01_20	6.0096	10000	1500000	1510000
	B01_21	6.2599	150000	1510000	1660000
	B01_22	6.5098	160000	1660000	1820000
	B01_23	6.7597	10000	1820000	1830000
	B01_24	7.01	140000	1830000	1970000
	B01_25	7.2603	10000	1970000	1980000
	B01_26	7.5106	40000	1980000	2020000
	B01_27	7.7608	40000	2020000	2060000
	B01_28	8.011	50000	2060000	2110000
	B01_29	8.2613	30000	2110000	2140000
	B01_30	8.5115	80000	2140000	2220000
	B01_31	8.7617	10000	2220000	2230000
	B01_32	9.012	10000	2230000	2240000
	B01_33	9.2623	80000	2240000	2320000
	B01_37	12.5726	10000	2860000	2870000
	B01_39	13.5778	20000	3180000	3200000
	B01_40	13.8281	430000	3230000	3660000
	B01_41	14.0783	10000	3660000	3670000
	B01_45	14.5796	20000	3810000	3830000
	B01_47	15.3324	300000	3940000	4240000
	B01_49	15.8337	10000	4240000	4250000
	B01_50	16.8389	10000	4250000	4260000
	B01_51	17.3401	110000	4260000	4370000
	B01_52	17.5905	190000	4370000	4560000
	B01_53	18.5957	10000	4560000	4570000
	B01_54	18.8458	10000	4570000	4580000
	B01_55	19.5988	10000	4580000	4590000
	B01_56	19.8492	160000	4590000	4750000
	B01_57	20.0995	140000	4750000	4890000
	B01_59	21.3579	310000	5070000	5380000
	B01_61	21.8591	10000	5380000	5390000
	B01_62	22.1094	20000	5390000	5410000
	B01_63	22.3597	60000	5410000	5470000
	B01_64	23.6177	20000	5470000	5490000
	B01_65	23.868	20000	5490000	5510000
	B01_66	24.3692	10000	5510000	5520000
	B01_67	24.6193	10000	5520000	5530000
	B01_68	24.8695	50000	5530000	5580000
	B01_69	25.1197	240000	5580000	5820000
	B01_70	25.37	70000	5820000	5890000
	B01_72	26.3752	130000	5920000	6050000
	B01_73	27.128	10000	6050000	6060000
	B01_74	27.3779	20000	6060000	6080000
	B01_75	27.6283	20000	6080000	6100000
	B01_76	28.1295	240000	6100000	6340000
	B01_77	28.8825	130000	6340000	6470000
	B01_78	29.1324	110000	6470000	6580000
	B01_79	30.1376	250000	6580000	6830000
	B01_80	30.3878	50000	6830000	6880000
	B01_81	30.6381	260000	6880000	7140000
	B01_82	30.8884	110000	7140000	7250000
	B01_83	31.1387	110000	7250000	7360000
	B01_84	31.8916	50000	7360000	7410000
	B01_85	32.1418	40000	7410000	7450000
	B01_86	32.3922	10000	7450000	7460000
	B01_87	32.6421	90000	7460000	7550000
	B01_90	33.3948	60000	7560000	7620000
	B01_92	33.6451	160000	7620000	7780000
	B01_93	33.8954	50000	7780000	7830000
	B01_94	34.1457	40000	7830000	7870000
	B01_95	34.396	50000	7870000	7920000
	B01_96	34.646	240000	7920000	8160000
	B01_97	34.8962	10000	8160000	8170000
	B01_98	35.6489	60000	8290000	8350000
	B01_101	35.8991	20000	8350000	8370000
	B01_102	36.1494	80000	8370000	8450000
	B01_103	36.3997	240000	8450000	8690000
	B01_104	36.65	20000	8690000	8710000
	B01_105	37.4027	10000	8710000	8720000
	B01_106	37.653	70000	8720000	8790000
	B01_107	38.1542	10000	8790000	8800000
	B01_108	38.4044	210000	8800000	9010000
	B01_109	39.1571	10000	9010000	9020000
	B01_110	39.6583	10000	9020000	9030000
	B01_111	40.1595	60000	9030000	9090000
	B01_112	40.4098	60000	9090000	9150000
	B01_113	40.911	40000	9150000	9190000
	B01_114	41.4123	200000	9190000	9390000
	B01_115	41.6622	110000	9390000	9500000
	B01_116	42.415	10000	9500000	9510000
	B01_117	42.6653	20000	9510000	9530000
	B01_118	42.9156	310000	9530000	9840000
	B01_122	43.9207	10000	9860000	9870000
	B01_123	44.1707	360000	9870000	10230000
	B01_124	44.6718	10000	10230000	10240000
	B01_125	44.9221	20000	10240000	10260000
	B01_126	45.1723	190000	10260000	10450000
	B01_127	46.43	10000	10450000	10460000
	B01_128	46.9311	10000	10460000	10470000
	B01_129	47.6838	30000	10470000	10500000
	B01_130	49.704	10000	10500000	10510000
	B01_131	50.7088	10000	10510000	10520000
	B01_132	50.9588	90000	10520000	10610000
	B01_133	51.2087	30000	10610000	10640000
	B01_134	51.4587	50000	10640000	10690000
	B01_135	51.7086	10000	10690000	10700000
	B01_136	51.9589	50000	10700000	10750000
	B01_137	52.2092	20000	10750000	10770000
	B01_138	52.4594	60000	10770000	10830000
	B01_139	52.7097	30000	10830000	10860000
	B01_142	52.9599	10000	10860000	10870000
	B01_143	53.2101	80000	10870000	10950000
	B01_144	53.4601	60000	10950000	11010000
	B01_145	53.7104	30000	11010000	11040000
	B01_146	53.9606	170000	11040000	11210000
	B01_147	54.2109	50000	11210000	11260000
	B01_148	54.9637	40000	11260000	11300000
	B01_149	55.7165	20000	11300000	11320000
	B01_150	55.9667	30000	11320000	11350000
	B01_151	56.2169	40000	11350000	11390000
	B01_152	56.4672	10000	11390000	11400000
	B01_153	56.7174	30000	11400000	11430000
	B01_154	56.9674	50000	11430000	11480000
	B01_155	57.2177	10000	11480000	11490000
	B01_156	57.4679	100000	11490000	11590000
	B01_157	57.7182	20000	11590000	11610000
	B01_158	57.9685	20000	11610000	11630000
	B01_159	58.2185	50000	11630000	11680000
	B01_160	58.7196	50000	11680000	11730000
	B01_161	58.9699	10000	11730000	11740000
	B01_162	59.2202	20000	11740000	11760000
	B01_163	59.4705	160000	11760000	11920000
	B01_164	59.7207	20000	11920000	11940000
	B01_165	59.971	140000	11940000	12080000
	B01_166	60.2213	30000	12080000	12110000
	B01_167	60.4713	130000	12110000	12240000
	B01_168	60.7214	180000	12240000	12420000
	B01_174	62.4864	50000	12720000	12770000
	B01_176	62.7367	50000	12770000	12820000
	B01_177	62.987	190000	12820000	13010000
	B01_178	63.2373	340000	13010000	13350000
	B01_179	63.4876	70000	13350000	13420000
	B01_180	63.7378	80000	13420000	13500000
	B01_182	65.2497	10000	13500000	13510000
	B01_183	66.7623	10000	13510000	13520000
	B01_184	68.0214	10000	13520000	13530000
	B01_186	68.7747	110000	13560000	13670000
	B01_187	72.6097	10000	13670000	13680000
	B01_188	73.1109	300000	13680000	13980000
	B01_190	73.3612	50000	13980000	14030000
	B01_191	73.8624	10000	14030000	14040000
	B01_192	74.3636	40000	14040000	14080000
	B01_194	75.3689	10000	14080000	14090000
	B01_195	75.6191	10000	14090000	14100000
	B01_196	76.3721	60000	14100000	14160000
	B01_197	76.8733	10000	14160000	14170000
	B01_198	77.1236	210000	14170000	14380000
	B01_199	77.6248	110000	14380000	14490000
	B01_201	77.8751	20000	14490000	14510000
	B01_205	80.4096	200000	14980000	15180000
	B01_209	80.6599	100000	15180000	15280000
	B01_210	80.9103	10000	15280000	15290000
	B01_211	81.1606	80000	15290000	15370000
	B01_212	81.9136	110000	15370000	15480000
	B01_215	83.4333	90000	15570000	15660000
	B01_218	83.6849	130000	15660000	15790000
	B01_219	83.9352	10000	15790000	15800000
	B01_220	84.1855	10000	15800000	15810000
	B01_221	84.4358	90000	15810000	15900000
	B01_222	84.6861	10000	15900000	15910000
	B01_223	84.9364	30000	15910000	15940000
	B01_224	85.4377	150000	15940000	16090000
	B01_225	85.688	10000	16090000	16100000
	B01_226	85.9379	10000	16100000	16110000
	B01_227	86.1882	90000	16110000	16200000
	B01_228	86.4385	150000	16200000	16350000
	B01_229	86.9398	60000	16350000	16410000
	B01_230	87.4411	10000	16410000	16420000
	B01_231	88.194	40000	16420000	16460000
	B01_232	88.4439	60000	16460000	16520000
	B01_233	88.6942	170000	16520000	16690000
	B01_234	89.1955	100000	16690000	16790000
	B01_235	89.6967	20000	16790000	16810000
	B01_237	89.947	60000	16810000	16870000
	B01_239	90.6999	20000	16870000	16890000
	B01_240	91.4527	10000	16890000	16900000
	B01_241	91.7026	80000	16900000	16980000
	B01_242	91.9529	30000	16980000	17010000
	B01_243	92.2032	50000	17010000	17060000
	B01_244	92.4534	200000	17060000	17260000
	B01_245	92.7036	10000	17260000	17270000
	B01_246	92.9539	120000	17270000	17390000
	B01_247	93.2042	290000	17390000	17680000
	B01_248	93.7054	20000	17680000	17700000
	B01_249	93.9553	20000	17700000	17720000
	B01_251	94.2056	80000	17720000	17800000
	B01_254	95.2107	20000	17800000	17820000
	B01_255	95.461	10000	17820000	17830000
	B01_256	95.7113	260000	17830000	18090000
	B01_257	95.9616	40000	18090000	18130000
	B01_258	96.4628	10000	18130000	18140000
	B01_263	98.9984	10000	18180000	18190000
	B01_264	100.766	10000	18190000	18200000
	B01_266	101.017	10000	18220000	18230000
	B01_267	105.639	10000	18230000	18240000
	B01_268	105.89	40000	18240000	18280000
	B01_269	106.14	10000	18280000	18290000
	B01_270	106.39	150000	18290000	18440000
	B01_271	106.64	160000	18440000	18600000
	B01_272	107.393	150000	18600000	18750000
	B01_273	107.643	60000	18750000	18810000
	B01_274	107.893	20000	18810000	18830000
	B01_276	109.151	80000	18840000	18920000
	B01_278	109.401	10000	18920000	18930000
	B01_279	110.659	10000	18930000	18940000
	B01_280	110.91	130000	18940000	19070000
	B01_281	112.931	40000	19070000	19110000
	B01_282	113.433	10000	19110000	19120000
	B01_283	113.683	60000	19120000	19180000
	B01_287	113.933	50000	19180000	19230000
	B01_289	114.434	80000	19230000	19310000
	B01_290	114.936	20000	19310000	19330000
	B01_291	115.689	310000	19330000	19640000
	B01_292	116.19	50000	19640000	19690000
	B01_300	117.448	10000	19990000	20000000
	B01_301	117.698	30000	20000000	20030000
	B01_302	117.948	220000	20030000	20250000
	B01_303	118.45	680000	20250000	20930000
	B01_305	118.45	900000	21080000	21980000
	B01_307	118.951	80000	21980000	22060000
	B01_308	119.201	10000	22060000	22070000
	B01_309	119.451	230000	22070000	22300000
	B01_310	119.701	150000	22300000	22450000
	B01_311	119.951	60000	22450000	22510000
	B01_312	120.201	200000	22510000	22710000
	B01_313	120.452	100000	22710000	22810000
	B01_314	120.953	190000	22810000	23000000
	B01_316	121.454	50000	23000000	23050000
	B01_318	122.207	210000	23050000	23260000
	B01_319	122.457	10000	23260000	23270000
	B01_320	122.707	40000	23270000	23310000
	B01_321	122.957	10000	23310000	23320000
	B01_322	123.208	10000	23320000	23330000
	B01_323	123.709	10000	23330000	23340000
	B01_324	123.959	330000	23340000	23670000
	B01_325	124.209	70000	23670000	23740000
	B01_326	124.71	40000	23740000	23780000
	B01_327	124.96	10000	23780000	23790000
	B01_328	125.211	170000	23790000	23960000
	B01_329	125.461	20000	23960000	23980000
	B01_330	125.711	130000	23980000	24110000
	B01_331	125.962	10000	24110000	24120000
	B01_332	126.212	160000	24120000	24280000
	B01_333	126.462	30000	24280000	24310000
	B01_334	126.712	50000	24310000	24360000
	B01_335	126.963	40000	24360000	24400000
	B01_336	127.213	50000	24400000	24450000
	B01_337	127.463	120000	24450000	24570000
	B01_349	129.228	20000	25240000	25260000
	B01_350	129.729	400000	25260000	25660000
	B01_351	129.979	80000	25660000	25740000
	B01_352	130.23	50000	25740000	25790000
	B01_353	130.48	480000	25790000	26270000
	B01_354	131.233	50000	26270000	26320000
	B01_355	131.483	10000	26320000	26330000
	B01_356	131.733	100000	26330000	26430000
	B01_357	131.983	10000	26430000	26440000
	B01_358	132.234	180000	26440000	26620000
	B01_359	132.484	140000	26620000	26760000
	B01_360	132.734	180000	26760000	26940000
	B01_361	132.984	220000	26940000	27160000
	B01_362	133.235	70000	27160000	27230000
	B01_364	138.108	180000	28510000	28690000
	B01_366	138.358	190000	28690000	28880000
	B01_371	138.358	600000	29170000	29770000
	B01_373	139.369	240000	29780000	30020000
	B01_392	140.633	10000	30250000	30260000
	B01_393	140.883	10000	30260000	30270000
	B01_394	141.888	10000	30270000	30280000
	B01_395	142.139	30000	30280000	30310000
	B01_396	142.389	690000	30310000	31000000
	B01_407	142.89	180000	31000000	31180000
	B01_408	143.14	60000	31180000	31240000
	B01_409	143.642	510000	31240000	31750000
	B01_414	143.892	20000	31750000	31770000
	B01_418	144.644	290000	34300000	34590000
	B01_422	145.146	180000	35260000	35440000
	B01_423	145.396	110000	35440000	35550000
	B01_427	148.448	100000	35850000	35950000
	B01_428	148.949	160000	35950000	36110000
	B01_429	150.716	140000	36110000	36250000
	B01_430	151.721	10000	36330000	36340000
	B01_431	151.971	640000	36340000	36980000
	B01_433	152.221	440000	36980000	37420000
	B01_434	153.74	200000	38570000	38770000
	B01_440	154.244	300000	42570000	42870000
	B01_443	154.244	240000	43980000	44220000
	B01_444	154.244	4650000	44570000	49220000
	B01_448	154.494	3000000	49220000	52220000
	B01_453	154.744	30000	52220000	52250000
	B01_454	154.994	50000	52250000	52300000
	B01_458	155.245	20000	52300000	52320000
	B01_459	155.495	5570000	52320000	57890000
	B01_474	156.5	10000	57890000	57900000
	B01_475	156.75	10000	57900000	57910000
	B01_481	157.755	10000	58070000	58080000
	B01_482	158.005	10000	58080000	58090000
	B01_483	158.506	2790000	58090000	60880000
	B01_490	158.756	640000	60880000	61520000
	B01_491	159.007	20000	61520000	61540000
	B01_492	159.759	10000	61540000	61550000
	B01_493	161.018	10000	61550000	61560000
	B01_494	162.276	10000	61560000	61570000
	B01_495	162.778	50000	61570000	61620000
	B01_500	163.279	10000	61620000	61630000
	B01_501	164.032	10000	61630000	61640000
	B01_502	165.544	10000	61640000	61650000
	B01_503	165.794	10000	61650000	61660000
	B01_504	166.296	10000	61660000	61670000
	B01_505	166.797	11550000	61670000	73220000
	B01_524	167.047	60000	73220000	73280000
	B01_525	167.297	10000	73280000	73290000
	B01_526	167.548	10000	73290000	73300000
	B01_527	167.798	10000	73300000	73310000
	B01_528	168.048	20000	73310000	73330000
	B01_547	169.559	100000	77380000	77480000
	B01_548	169.81	200000	77480000	77680000
	B01_549	170.562	100000	77680000	77780000
	B01_550	171.064	300000	78460000	78760000
	B01_551	171.064	300000	78830000	79130000
	B01_561	171.314	90000	81060000	81150000
	B01_565	171.314	200000	82470000	82670000
	B01_568	171.314	120000	83870000	83990000
	B01_571	171.314	200000	87730000	87930000
	B01_572	171.564	20000	87930000	87950000
	B01_578	171.564	180000	88700000	88880000
	B01_579	171.814	300000	89560000	89860000
	B01_580	173.835	140000	90660000	90800000
	B01_581	174.085	160000	90800000	90960000
	B01_582	176.106	140000	90960000	91100000
	B01_583	176.607	300000	91490000	91790000
	B01_585	176.607	260000	93290000	93550000
	B01_588	176.858	220000	93550000	93770000
	B01_598	177.611	60000	93870000	93930000
	B01_600	177.861	1480000	93930000	95410000
	B01_601	178.111	660000	95410000	96070000
	B01_604	178.361	20000	96070000	96090000
	B01_610	178.862	90000	96360000	96450000
	B01_614	179.618	480000	98450000	98930000
	B01_617	180.379	290000	99270000	99560000
	B01_618	180.882	170000	99620000	99790000
	B01_619	181.133	10000	99790000	99800000
	B01_620	181.383	10000	99800000	99810000
	B01_621	181.884	30000	99810000	99840000
	B01_622	182.386	20000	99840000	99860000
	B01_623	182.636	20000	99860000	99880000
	B01_632	182.886	10000	100180000	100190000
	B01_633	183.136	40000	100190000	100230000
	B01_634	183.637	10000	100230000	100240000
	B01_635	183.888	240000	100240000	100480000
	B01_636	184.893	10000	100480000	100490000
	B01_637	185.143	50000	100490000	100540000
	B01_638	185.645	10000	100540000	100550000
	B01_639	186.146	10000	100550000	100560000
	B01_640	186.396	10000	100560000	100570000
	B01_641	186.646	20000	100570000	100590000
	B01_642	186.897	60000	100590000	100650000
	B01_643	187.147	70000	100650000	100720000
	B01_644	187.397	10000	100720000	100730000
	B01_645	187.648	60000	100730000	100790000
	B01_646	188.149	10000	100790000	100800000
	B01_647	188.399	40000	100800000	100840000
	B01_648	188.649	10000	100840000	100850000
	B01_649	188.9	20000	100850000	100870000
	B01_650	189.905	110000	100870000	100980000
	B01_653	190.407	10000	100980000	100990000
	B01_654	190.908	90000	100990000	101080000
	B01_655	191.158	40000	101080000	101120000
	B01_656	191.409	80000	101120000	101200000
	B01_657	192.162	10000	101200000	101210000
	B01_658	192.412	10000	101210000	101220000
	B01_659	192.913	60000	101220000	101280000
	B01_660	193.164	80000	101280000	101360000
	B01_661	193.414	20000	101360000	101380000
	B01_662	193.664	30000	101380000	101410000
	B01_663	194.166	120000	101410000	101530000
	B01_664	194.416	20000	101530000	101550000
	B01_665	194.666	80000	101550000	101630000
	B01_666	194.917	80000	101630000	101710000
	B01_667	195.167	10000	101710000	101720000
	B01_668	196.172	50000	101720000	101770000
	B01_669	196.423	140000	101770000	101910000
	B01_670	196.673	140000	101910000	102050000
	B01_673	196.923	10000	102050000	102060000
	B01_674	197.173	10000	102060000	102070000
	B01_675	198.179	10000	102070000	102080000
	B01_677	199.184	10000	102170000	102180000
	B01_679	199.434	10000	102190000	102200000
	B01_680	199.685	20000	102200000	102220000
	B01_682	200.943	30000	102220000	102250000
	B01_685	201.193	100000	102250000	102350000
	B01_686	201.443	250000	102350000	102600000
	B01_687	201.694	190000	102600000	102790000
	B01_694	201.944	30000	102790000	102820000
	B01_695	202.194	10000	102820000	102830000
	B01_696	202.444	140000	102830000	102970000
	B01_705	204.21	10000	103270000	103280000
	B01_706	204.463	20000	103280000	103300000
	B01_708	204.716	10000	103300000	103310000
	B01_709	205.469	20000	103310000	103330000
	B01_710	205.97	30000	103330000	103360000
	B01_711	206.723	20000	103360000	103380000
	B01_712	206.974	50000	103380000	103430000
	B01_713	207.475	30000	103430000	103460000
	B01_715	207.725	10000	103460000	103470000
	B01_716	207.976	10000	103470000	103480000
	B01_717	208.477	20000	103480000	103500000
	B01_718	209.735	10000	103500000	103510000
	B01_719	210.237	80000	103510000	103590000
	B01_720	210.487	40000	103590000	103630000
	B01_721	210.737	10000	103630000	103640000
	B01_722	211.49	40000	103640000	103680000
	B01_723	211.741	180000	103680000	103860000
	B01_724	211.991	10000	103860000	103870000
	B01_725	212.242	70000	103870000	103940000
	B01_726	213.247	10000	103940000	103950000
	B01_727	213.748	10000	103950000	103960000
	B01_728	215.516	10000	103960000	103970000
	B01_729	216.521	120000	103970000	104090000
	B01_731	217.274	10000	104090000	104100000
	B01_732	217.775	10000	104100000	104110000
	B01_733	218.528	20000	104110000	104130000
	B01_734	219.281	20000	104130000	104150000
	B01_735	219.782	60000	104150000	104210000
	B01_736	220.283	10000	104210000	104220000
	B01_737	220.534	40000	104220000	104260000
	B01_738	220.784	70000	104260000	104330000
	B01_739	222.043	10000	104330000	104340000
	B01_740	222.293	10000	104340000	104350000
	B01_741	222.543	10000	104350000	104360000
	B01_742	223.297	20000	104360000	104380000
	B01_743	223.547	60000	104380000	104440000
	B01_744	223.797	10000	104440000	104450000
	B01_745	224.047	80000	104450000	104530000
	B01_746	224.298	50000	104530000	104580000
	B01_747	224.548	10000	104580000	104590000
	B01_748	224.798	70000	104590000	104660000
	B01_749	225.048	10000	104660000	104670000
	B01_750	225.298	10000	104670000	104680000
	B01_751	225.549	130000	104680000	104810000
	B01_752	225.799	50000	104810000	104860000
	B01_753	226.049	10000	104860000	104870000
	B01_754	226.3	20000	104870000	104890000
	B01_759	227.305	20000	104930000	104950000
	B01_760	227.555	10000	104950000	104960000
	B01_761	227.806	10000	104960000	104970000
	B01_762	228.307	10000	104970000	104980000
	B01_763	229.819	10000	104980000	104990000
	B01_764	232.098	10000	104990000	105000000
	B01_765	232.6	230000	105000000	105230000
	B01_766	232.85	20000	105230000	105250000
	B01_767	233.351	10000	105250000	105260000
	B01_768	233.602	40000	105260000	105300000
	B01_769	233.852	110000	105300000	105410000
	B01_770	234.102	150000	105410000	105560000
	B01_771	235.108	170000	105560000	105730000
	B01_772	235.358	130000	105800000	105930000
	B01_774	235.609	180000	105930000	106110000
	B01_775	235.859	90000	106110000	106200000
	B01_776	236.865	30000	106200000	106230000
	B01_781	237.366	30000	106270000	106300000
	B01_783	237.619	80000	106300000	106380000
	B01_790	237.872	210000	106380000	106590000
	B01_793	238.122	10000	106590000	106600000
	B01_794	239.381	30000	106600000	106630000
LG2	B02_10	0	300000	10420000	10720000
	B02_16	0.2503	300000	13240000	13540000
	B02_18	0.2503	300000	15450000	15750000
	B02_22	0.2503	280000	16540000	16820000
	B02_29	0.2503	230000	17120000	17350000
	B02_31	0.2503	30000	17450000	17480000
	B02_35	0.2503	420000	17780000	18200000
	B02_38	0.2503	580000	18490000	19070000
	B02_45	0.2503	300000	19230000	19530000
	B02_46	0.2503	10000	19630000	19640000
	B02_50	0.2503	320000	20000000	20320000
	B02_56	0.2503	300000	20740000	21040000
	B02_58	0.5006	230000	21040000	21270000
	B02_69	0.5006	40000	21810000	21850000
	B02_77	2.521	160000	22390000	22550000
	B02_78	2.7713	50000	22550000	22600000
	B02_79	4.7915	1080000	23180000	24260000
	B02_82	4.7915	150000	24590000	24740000
	B02_83	4.7915	320000	24750000	25070000
	B02_87	4.7915	630000	25240000	25870000
	B02_93	4.7915	980000	25900000	26880000
	B02_99	5.0418	80000	26880000	26960000
	B02_100	5.2917	170000	26960000	27130000
	B02_101	5.5417	70000	27310000	27380000
	B02_102	5.7919	1260000	27380000	28640000
	B02_114	5.7919	480000	28960000	29440000
	B02_117	6.0422	30000	29500000	29530000
	B02_118	6.5434	240000	29530000	29770000
	B02_119	6.7936	60000	29770000	29830000
	B02_121	7.2948	240000	29830000	30070000
	B02_124	7.5451	110000	30070000	30180000
	B02_125	7.7953	60000	30180000	30240000
	B02_126	13.2141	170000	30350000	30520000
	B02_127	13.4644	130000	30520000	30650000
	B02_128	18.0821	170000	30650000	30820000
	B02_136	18.5833	930000	31870000	32800000
	B02_142	19.0844	300000	35210000	35510000
	B02_156	21.3845	300000	42510000	42810000
	B02_161	24.4649	890000	47870000	48760000
	B02_163	24.7152	40000	48760000	48800000
	B02_164	24.9654	80000	48800000	48880000
	B02_165	25.2157	20000	48880000	48900000
	B02_166	25.7169	10000	48900000	48910000
	B02_167	27.2292	10000	48910000	48920000
	B02_168	27.4795	20000	48920000	48940000
	B02_170	28.9918	60000	48940000	49000000
	B02_179	31.0136	10000	49700000	49710000
	B02_180	32.2716	10000	49710000	49720000
	B02_181	32.5216	60000	49720000	49780000
	B02_182	32.7716	50000	49780000	49830000
	B02_183	33.0219	30000	49830000	49860000
	B02_184	33.5231	140000	49860000	50320000
	B02_189	33.773	10000	50320000	50330000
	B02_190	34.0233	280000	50330000	50610000
	B02_196	35.7899	230000	51300000	51530000
	B02_197	36.0402	370000	51530000	51900000
	B02_199	37.0454	100000	51940000	52040000
	B02_201	37.2952	130000	52040000	52170000
	B02_202	37.5456	650000	52170000	52820000
	B02_203	37.7959	210000	52820000	53030000
	B02_204	38.0462	100000	53030000	53130000
	B02_205	38.5474	10000	53130000	53140000
	B02_206	39.8057	20000	53140000	53160000
	B02_207	40.056	60000	53160000	53220000
	B02_208	40.3059	80000	53220000	53300000
	B02_209	40.5562	180000	53300000	53480000
	B02_210	40.8065	30000	53480000	53510000
	B02_211	41.0567	10000	53510000	53520000
	B02_212	41.3068	20000	53520000	53540000
	B02_213	41.5572	20000	53540000	53560000
	B02_214	41.8075	30000	53560000	53590000
	B02_215	42.3088	20000	53590000	53610000
	B02_216	43.0618	20000	53610000	53630000
	B02_217	43.312	60000	53630000	53690000
	B02_218	43.5624	30000	53690000	53720000
	B02_219	43.8127	10000	53720000	53730000
	B02_220	44.063	70000	53730000	53800000
	B02_221	44.3133	40000	53800000	53840000
	B02_222	44.5635	120000	53840000	53960000
	B02_223	44.8136	300000	53960000	54260000
	B02_229	45.064	210000	54260000	54470000
	B02_230	45.817	10000	54470000	54480000
	B02_231	46.0674	70000	54480000	54550000
	B02_232	46.3177	110000	54550000	54660000
	B02_233	46.568	10000	54660000	54670000
	B02_234	46.8184	10000	54670000	54680000
	B02_235	47.0687	10000	54680000	54690000
	B02_236	47.319	80000	54690000	54770000
	B02_237	47.8204	30000	54770000	54800000
	B02_238	48.0705	100000	54800000	54900000
	B02_239	48.3206	10000	54900000	54910000
	B02_240	48.5709	30000	54910000	54940000
	B02_241	48.8212	60000	54940000	55000000
	B02_242	49.0716	30000	55000000	55030000
	B02_243	49.3219	60000	55030000	55090000
	B02_244	49.5722	110000	55090000	55200000
	B02_245	49.8226	20000	55200000	55220000
	B02_246	50.0729	90000	55220000	55310000
	B02_247	50.3232	20000	55310000	55330000
	B02_248	50.5736	50000	55330000	55380000
	B02_249	50.8239	60000	55380000	55440000
	B02_250	51.0742	10000	55440000	55450000
	B02_251	51.3246	10000	55450000	55460000
	B02_254	52.8374	80000	55800000	55880000
	B02_255	53.0877	30000	55880000	55910000
	B02_256	53.338	130000	55910000	56040000
	B02_257	53.5883	10000	56040000	56050000
	B02_258	53.8386	60000	56050000	56110000
	B02_259	54.0889	10000	56110000	56120000
	B02_260	54.3392	60000	56120000	56180000
	B02_261	54.5895	10000	56180000	56190000
	B02_262	54.8398	190000	56190000	56380000
	B02_263	56.6074	60000	56410000	56470000
	B02_267	58.3745	310000	56730000	57040000
	B02_270	61.6878	300000	57250000	57550000
	B02_272	61.9381	10000	57550000	57560000
	B02_277	65.5133	30000	58040000	58070000
	B02_279	65.7636	40000	58070000	58110000
	B02_280	66.0139	230000	58110000	58340000
	B02_281	66.5153	50000	58340000	58390000
	B02_282	66.7656	40000	58390000	58430000
	B02_283	67.7711	20000	58430000	58450000
	B02_284	68.0214	280000	58450000	58730000
	B02_285	68.273	10000	58730000	58740000
	B02_286	70.0496	20000	59000000	59020000
	B02_287	70.2999	100000	59020000	59120000
	B02_288	70.5503	30000	59120000	59150000
	B02_289	70.8006	10000	59150000	59160000
	B02_290	71.3018	220000	59160000	59380000
	B02_291	71.552	10000	59380000	59390000
	B02_292	72.0535	110000	59390000	59500000
	B02_293	72.3035	130000	59500000	59630000
	B02_294	72.5534	120000	59630000	59750000
	B02_295	72.8035	30000	59750000	59780000
	B02_296	73.0536	20000	59780000	59800000
	B02_297	73.5551	50000	59800000	59850000
	B02_298	74.821	10000	59880000	59890000
	B02_299	75.3251	310000	59890000	60200000
	B02_301	76.585	40000	60210000	60250000
	B02_302	76.8354	10000	60250000	60260000
	B02_303	77.3369	10000	60260000	60270000
	B02_304	77.8384	40000	60270000	60310000
	B02_305	78.0884	100000	60310000	60410000
	B02_306	78.3387	20000	60410000	60430000
	B02_307	78.5891	130000	60430000	60560000
	B02_308	78.8395	50000	60560000	60610000
	B02_312	82.704	310000	61250000	61560000
	B02_326	83.208	180000	61860000	62040000
	B02_327	83.9614	40000	62040000	62080000
	B02_328	84.463	320000	62080000	62400000
	B02_329	84.7129	1650000	62400000	64050000
	B02_338	85.4701	160000	64190000	64350000
	B02_342	85.7215	160000	64350000	64510000
	B02_343	85.9715	110000	64510000	64620000
	B02_344	86.2216	10000	64620000	64630000
	B02_345	86.4717	10000	64630000	64640000
	B02_346	86.7219	160000	64640000	64800000
	B02_347	86.9721	40000	64800000	64840000
	B02_348	87.2222	60000	64840000	64900000
	B02_349	87.4724	20000	64900000	64920000
	B02_350	87.9738	10000	64920000	64930000
	B02_351	88.4753	210000	64930000	65140000
	B02_352	88.9768	110000	65140000	65250000
	B02_353	89.227	200000	65250000	65450000
	B02_354	89.4772	40000	65450000	65490000
	B02_377	90.2305	10000	65760000	65770000
	B02_378	90.9838	90000	65770000	65860000
	B02_379	91.2341	70000	65860000	65930000
	B02_380	92.747	150000	65930000	66080000
	B02_382	92.9973	70000	66080000	66150000
	B02_383	93.2477	60000	66150000	66210000
	B02_384	93.498	30000	66210000	66240000
	B02_385	93.7483	100000	66240000	66340000
	B02_386	93.9987	20000	66340000	66360000
	B02_387	94.249	60000	66360000	66420000
	B02_388	94.4993	110000	66420000	66530000
	B02_389	94.7496	40000	66530000	66570000
	B02_390	95	40000	66570000	66610000
	B02_391	95.2503	180000	66610000	66790000
	B02_392	95.5006	10000	66790000	66800000
	B02_393	95.751	40000	66800000	66840000
	B02_394	96.0013	30000	66840000	66870000
	B02_395	96.2516	10000	66870000	66880000
	B02_396	96.5019	90000	66880000	66970000
	B02_397	96.7523	50000	66970000	67020000
	B02_398	97.0026	210000	67020000	67230000
	B02_399	97.2529	10000	67230000	67240000
	B02_400	97.5033	80000	67240000	67320000
	B02_401	97.7536	30000	67320000	67350000
	B02_402	98.0039	10000	67350000	67360000
	B02_403	98.2542	50000	67360000	67410000
	B02_404	98.5046	20000	67410000	67430000
	B02_405	98.7549	160000	67430000	67590000
	B02_406	99.0052	20000	67590000	67610000
	B02_407	99.2555	10000	67610000	67620000
	B02_408	99.5059	20000	67620000	67640000
	B02_409	100.259	40000	67640000	67680000
	B02_410	100.509	10000	67680000	67690000
	B02_411	101.011	20000	67690000	67710000
	B02_412	101.764	90000	67710000	67800000
	B02_413	102.517	120000	67800000	67920000
	B02_414	102.767	60000	67920000	67980000
	B02_415	103.017	170000	67980000	68150000
	B02_416	103.268	20000	68150000	68170000
	B02_417	103.518	50000	68170000	68220000
	B02_418	103.768	60000	68220000	68280000
	B02_419	104.019	10000	68280000	68290000
	B02_420	104.269	70000	68290000	68360000
	B02_421	104.519	20000	68360000	68380000
	B02_422	105.021	80000	68380000	68460000
	B02_423	105.271	20000	68460000	68480000
	B02_424	105.772	200000	68480000	68680000
	B02_425	106.023	10000	68680000	68690000
	B02_426	106.273	10000	68690000	68700000
	B02_427	107.026	30000	68700000	68730000
	B02_428	107.276	60000	68730000	68790000
	B02_429	107.527	30000	68790000	68820000
	B02_430	107.777	50000	68820000	68870000
	B02_431	108.027	270000	68870000	69140000
	B02_433	108.529	10000	69140000	69150000
	B02_434	108.779	130000	69150000	69280000
	B02_435	109.029	10000	69280000	69290000
	B02_436	109.28	130000	69290000	69420000
	B02_437	109.53	20000	69420000	69440000
	B02_438	109.78	20000	69510000	69530000
	B02_439	110.031	300000	69530000	69830000
	B02_440	111.798	70000	69990000	70060000
	B02_443	112.049	10000	70060000	70070000
	B02_444	112.299	70000	70070000	70140000
	B02_445	112.549	30000	70140000	70170000
	B02_446	113.05	320000	70170000	70490000
	B02_450	113.804	190000	70540000	70730000
	B02_453	114.305	100000	70730000	70830000
	B02_454	114.806	30000	70830000	70860000
	B02_455	115.057	20000	70860000	70880000
	B02_456	115.558	40000	70880000	70920000
	B02_457	115.808	110000	70920000	71030000
	B02_458	116.058	20000	71030000	71050000
	B02_459	116.56	60000	71050000	71110000
	B02_460	117.313	170000	71110000	71280000
	B02_461	117.563	20000	71280000	71300000
	B02_462	117.813	50000	71300000	71350000
	B02_463	118.819	10000	71350000	71360000
	B02_464	119.07	20000	71360000	71380000
	B02_465	119.571	10000	71380000	71390000
	B02_466	119.821	60000	71390000	71450000
	B02_467	120.322	210000	71450000	71660000
	B02_468	120.824	20000	71660000	71680000
	B02_469	121.325	10000	71680000	71690000
	B02_470	121.575	140000	71690000	71830000
	B02_471	121.826	50000	71830000	71880000
	B02_472	122.076	80000	71880000	71960000
	B02_473	122.577	90000	71960000	72050000
	B02_474	122.828	90000	72050000	72140000
	B02_475	123.581	10000	72140000	72150000
	B02_476	123.831	30000	72150000	72180000
	B02_477	124.081	110000	72180000	72290000
	B02_478	124.332	20000	72290000	72310000
	B02_479	124.582	60000	72310000	72370000
	B02_480	124.832	10000	72370000	72380000
	B02_481	125.082	70000	72380000	72450000
	B02_482	125.333	10000	72450000	72460000
	B02_483	125.583	20000	72460000	72480000
	B02_484	125.833	40000	72480000	72520000
	B02_485	126.084	100000	72520000	72620000
	B02_486	126.334	220000	72620000	72840000
	B02_487	126.584	100000	72840000	72940000
	B02_488	127.086	20000	72940000	72960000
	B02_489	127.336	50000	72960000	73010000
	B02_490	127.586	30000	73010000	73040000
	B02_491	128.339	10000	73040000	73050000
	B02_492	128.59	10000	73050000	73060000
	B02_493	128.84	10000	73060000	73070000
	B02_494	129.341	120000	73070000	73190000
	B02_504	130.347	40000	73460000	73500000
	B02_507	130.597	40000	73500000	73540000
	B02_508	130.848	10000	73540000	73550000
	B02_509	131.098	160000	73550000	73710000
	B02_510	131.348	10000	73710000	73720000
	B02_511	131.599	20000	73720000	73740000
	B02_512	131.849	10000	73740000	73750000
	B02_513	132.35	30000	73750000	73780000
	B02_514	132.601	10000	73780000	73790000
	B02_515	132.851	10000	73790000	73800000
	B02_516	133.101	210000	73800000	74010000
	B02_517	133.602	10000	74010000	74020000
	B02_518	133.853	70000	74020000	74090000
	B02_519	134.103	10000	74090000	74100000
	B02_520	134.353	10000	74100000	74110000
	B02_521	135.106	30000	74110000	74140000
	B02_522	135.356	40000	74140000	74180000
	B02_523	135.607	60000	74180000	74240000
	B02_524	136.359	50000	74240000	74290000
	B02_525	136.61	240000	74290000	74530000
	B02_526	136.86	60000	74530000	74590000
	B02_527	137.11	20000	74590000	74610000
	B02_529	138.116	10000	74610000	74620000
	B02_530	139.121	460000	74620000	75080000
LG3	B03_1	0	30000	0	30000
	B03_12	4.1256	1160000	1160000	1290000
	B03_23	14.395	30000	2280000	2310000
	B03_24	14.6453	20000	2310000	2330000
	B03_25	15.1466	240000	2330000	2570000
	B03_26	16.152	20000	2570000	2590000
	B03_27	16.4023	10000	2590000	2600000
	B03_28	16.6526	10000	2600000	2610000
	B03_29	17.4057	10000	2610000	2620000
	B03_30	18.1587	10000	2620000	2630000
	B03_31	18.9115	80000	2630000	2710000
	B03_32	19.9167	10000	2710000	2720000
	B03_33	20.9221	160000	2720000	2880000
	B03_34	21.1725	30000	2880000	2910000
	B03_35	21.4228	80000	2910000	2990000
	B03_36	21.6731	30000	2990000	3020000
	B03_37	22.4261	40000	3020000	3060000
	B03_38	23.4313	10000	3060000	3070000
	B03_39	23.6816	90000	3070000	3160000
	B03_40	24.1829	10000	3160000	3170000
	B03_41	24.4332	60000	3170000	3230000
	B03_42	24.6835	140000	3230000	3370000
	B03_43	25.1848	10000	3370000	3380000
	B03_44	25.4351	100000	3380000	3480000
	B03_45	26.9473	10000	3480000	3490000
	B03_46	27.1976	10000	3490000	3500000
	B03_47	27.699	20000	3500000	3520000
	B03_48	28.2003	60000	3520000	3580000
	B03_49	29.2057	240000	3580000	3820000
	B03_55	32.7787	10000	4880000	5140000
	B03_57	33.0291	240000	5140000	5380000
	B03_58	33.5304	110000	5380000	5490000
	B03_59	34.0318	10000	5490000	5500000
	B03_60	34.282	30000	5500000	5530000
	B03_64	34.5336	10000	5600000	5610000
	B03_80	36.3105	300000	6060000	6360000
	B03_81	36.5609	20000	6360000	6380000
	B03_82	37.3139	170000	6380000	6550000
	B03_83	37.8153	30000	6550000	6580000
	B03_84	38.3166	200000	6580000	6780000
	B03_85	38.567	10000	6780000	6790000
	B03_86	39.32	160000	6950000	7110000
	B03_87	39.8214	100000	7110000	7210000
	B03_88	40.0717	480000	7210000	7690000
	B03_94	40.322	40000	7690000	7730000
	B03_95	41.0751	50000	7730000	7780000
	B03_98	42.3341	50000	7780000	7830000
	B03_99	42.5844	130000	7830000	7960000
	B03_100	43.8432	70000	7960000	8030000
	B03_101	44.3446	100000	8030000	8130000
	B03_103	46.3678	20000	8160000	8180000
	B03_104	46.6181	280000	8180000	8460000
	B03_107	47.877	300000	9440000	9740000
	B03_109	48.3784	10000	9740000	9750000
	B03_110	48.6287	10000	9750000	10490000
	B03_112	48.8788	270000	10490000	10760000
	B03_113	49.1289	360000	10760000	11120000
	B03_123	49.379	50000	11430000	11480000
	B03_124	49.6291	90000	11480000	11570000
	B03_125	49.8794	210000	11570000	11780000
	B03_127	50.1298	260000	11780000	12040000
	B03_132	50.1298	100000	12340000	12440000
	B03_136	50.3799	290000	12740000	13030000
	B03_137	50.3799	170000	13360000	13530000
	B03_138	50.63	130000	13530000	13660000
	B03_139	51.1313	170000	13660000	13830000
	B03_140	51.1313	300000	14020000	14320000
	B03_141	51.3816	300000	14440000	14740000
	B03_142	51.632	110000	15110000	15220000
	B03_145	51.8821	2260000	15220000	17480000
	B03_146	52.3834	30000	17480000	17510000
	B03_147	53.6422	60000	17510000	17570000
	B03_155	53.6422	10000	17630000	17640000
	B03_156	54.6478	10000	17640000	17650000
	B03_157	55.1491	10000	17650000	17660000
	B03_158	55.3992	1360000	17660000	19020000
	B03_159	55.6493	380000	19020000	19400000
	B03_169	56.1506	8940000	19750000	28690000
	B03_194	56.1506	430000	28780000	29210000
	B03_197	56.1506	370000	30470000	30840000
	B03_203	56.401	60000	30840000	30900000
	B03_204	56.6513	10000	30900000	30910000
	B03_205	56.9016	90000	30910000	31000000
	B03_207	57.152	50000	31000000	31050000
	B03_224	57.152	1920000	31340000	33260000
	B03_236	57.4023	40000	33260000	33300000
	B03_238	57.9037	30000	33300000	33330000
	B03_239	58.154	30000	33330000	33360000
	B03_240	58.4043	40000	33360000	33400000
	B03_251	60.1722	20000	33620000	33640000
	B03_252	60.4238	30000	33640000	33670000
	B03_254	61.1807	10000	33670000	33680000
	B03_255	61.682	10000	33680000	33690000
	B03_256	61.9324	1210000	33690000	34900000
	B03_287	63.4445	180000	44790000	44970000
	B03_293	63.4445	300000	48930000	49230000
	B03_294	63.4445	220000	52140000	52360000
	B03_297	63.4445	300000	54100000	54400000
	B03_298	63.4445	820000	55610000	56430000
	B03_305	63.6948	210000	56430000	56640000
	B03_307	64.4477	50000	56640000	56690000
	B03_310	64.6978	30000	56700000	56730000
	B03_311	64.9481	10000	56730000	56740000
	B03_312	65.1984	1000000	56740000	57740000
	B03_327	66.4567	390000	62970000	63360000
	B03_335	67.2095	610000	65030000	65640000
	B03_336	67.9624	160000	65640000	65800000
	B03_338	68.4637	10000	65800000	65810000
	B03_339	68.7141	30000	65810000	65840000
	B03_341	68.9644	270000	65840000	66110000
	B03_342	69.2147	10000	66110000	66120000
	B03_343	69.7161	20000	66120000	66140000
	B03_350	72.7698	300000	71150000	71450000
	B03_351	73.7754	240000	71650000	71890000
	B03_380	74.5323	250000	72190000	72440000
	B03_386	75.7977	140000	72460000	72600000
	B03_388	76.048	170000	72600000	72770000
	B03_389	76.2983	10000	72770000	72780000
	B03_390	76.5486	200000	72780000	72980000
	B03_391	76.7989	810000	72980000	73790000
	B03_392	77.0493	20000	73790000	73810000
	B03_393	77.2996	350000	73810000	74160000
	B03_394	77.5499	60000	74160000	74220000
	B03_395	77.8002	20000	74220000	74240000
	B03_397	78.0505	350000	74380000	74730000
	B03_398	78.3008	10000	74730000	74740000
	B03_399	78.8021	10000	74740000	74750000
	B03_400	79.8078	360000	74750000	75110000
	B03_401	80.0581	790000	75110000	75900000
	B03_402	80.3084	20000	75900000	75920000
	B03_403	80.5588	70000	75920000	75990000
	B03_404	80.8091	700000	75990000	76690000
	B03_405	81.0594	80000	76690000	76770000
	B03_406	81.5608	40000	76770000	76810000
	B03_407	82.0622	430000	76810000	77240000
	B03_408	82.3125	30000	77240000	77270000
	B03_409	82.8139	30000	77270000	77300000
	B03_410	83.0642	10000	77300000	77310000
	B03_411	83.3145	10000	77310000	77320000
	B03_412	83.5648	130000	77320000	77450000
	B03_413	84.0662	40000	77450000	77490000
	B03_414	87.1214	10000	77490000	77500000
	B03_419	87.6229	10000	77550000	77560000
	B03_423	89.3913	10000	77610000	77620000
	B03_424	91.4139	50000	77620000	77670000
	B03_425	91.6642	30000	77670000	77700000
	B03_426	91.9141	380000	77700000	78080000
	B03_427	92.1644	30000	78080000	78110000
	B03_428	92.4146	10000	78110000	78120000
	B03_429	92.6649	30000	78120000	78150000
	B03_430	92.9149	90000	78150000	78240000
	B03_431	93.1649	10000	78240000	78250000
	B03_432	93.4152	10000	78250000	78260000
	B03_433	93.9164	200000	78260000	78460000
	B03_434	94.1663	60000	78460000	78520000
	B03_435	94.4166	70000	78520000	78590000
	B03_436	94.667	140000	78590000	78730000
	B03_437	94.9168	530000	78730000	79260000
	B03_438	95.6696	20000	79260000	79280000
	B03_439	95.9199	90000	79280000	79370000
	B03_440	96.6728	10000	79370000	79380000
	B03_441	96.9231	30000	79380000	79410000
	B03_442	97.1734	20000	79410000	79430000
	B03_443	97.6747	200000	79430000	79630000
	B03_444	97.925	110000	79630000	79740000
	B03_445	98.1749	180000	79740000	79920000
	B03_446	99.1801	10000	79920000	79930000
	B03_447	99.4303	10000	79930000	79940000
	B03_448	99.6806	10000	79940000	79950000
	B03_449	99.9308	40000	79950000	79990000
	B03_450	100.181	40000	79990000	80030000
	B03_451	100.431	60000	80030000	80090000
	B03_452	100.681	290000	80090000	80380000
	B03_453	100.931	10000	80380000	80390000
	B03_454	101.182	180000	80390000	80570000
	B03_455	101.683	40000	80570000	80610000
	B03_456	101.933	220000	80610000	80830000
	B03_457	104.73	30000	80830000	80860000
	B03_458	104.98	10000	80860000	80870000
	B03_467	108.297	20000	81130000	81150000
	B03_469	109.302	10000	81150000	81160000
	B03_470	110.055	220000	81160000	81380000
	B03_471	110.305	20000	81380000	81400000
	B03_472	110.556	10000	81400000	81410000
	B03_473	110.806	40000	81410000	81450000
	B03_474	111.307	40000	81450000	81490000
	B03_475	111.809	50000	81490000	81540000
	B03_476	113.067	220000	81540000	81760000
	B03_477	113.317	10000	81760000	81770000
	B03_478	115.082	10000	81890000	81900000
	B03_479	115.835	280000	81900000	82180000
	B03_480	116.085	20000	82180000	82200000
	B03_481	116.336	180000	82200000	82380000
	B03_482	116.586	30000	82380000	82410000
	B03_483	117.087	40000	82410000	82450000
	B03_484	117.338	10000	82450000	82460000
	B03_485	118.091	20000	82460000	82480000
	B03_486	118.341	130000	82480000	82610000
	B03_501	118.842	250000	82910000	83160000
	B03_502	122.152	50000	83670000	83720000
	B03_504	122.654	190000	83720000	83910000
	B03_506	122.904	30000	83910000	83940000
	B03_507	123.154	80000	83940000	84020000
	B03_508	123.405	70000	84020000	84090000
	B03_509	123.655	70000	84090000	84160000
	B03_510	123.905	40000	84160000	84200000
	B03_511	124.155	10000	84200000	84210000
	B03_512	124.405	130000	84210000	84340000
	B03_513	124.656	90000	84340000	84430000
	B03_514	125.157	40000	84430000	84470000
	B03_515	125.407	40000	84470000	84510000
	B03_516	125.657	90000	84510000	84600000
	B03_517	125.908	10000	84600000	84610000
	B03_518	126.158	10000	84610000	84620000
	B03_519	126.408	20000	84620000	84640000
	B03_520	126.659	20000	84640000	84660000
	B03_521	126.909	10000	84660000	84670000
	B03_522	127.159	70000	84670000	84740000
	B03_523	127.409	40000	84740000	84780000
	B03_524	127.659	20000	84780000	84800000
	B03_525	127.909	130000	84800000	84930000
	B03_526	128.16	80000	84930000	85010000
	B03_527	128.41	20000	85010000	85030000
	B03_528	128.66	30000	85030000	85060000
	B03_529	129.161	10000	85060000	85070000
	B03_530	129.412	240000	85070000	85310000
	B03_532	129.662	10000	85310000	85320000
	B03_537	130.415	260000	85670000	85930000
	B03_538	131.167	40000	85930000	85970000
	B03_539	131.417	30000	85970000	86000000
	B03_540	131.667	100000	86000000	86100000
	B03_541	131.918	60000	86100000	86160000
	B03_542	132.168	80000	86160000	86240000
	B03_543	132.418	210000	86240000	86450000
	B03_544	132.668	10000	86450000	86460000
	B03_545	132.918	50000	86460000	86510000
	B03_546	133.168	10000	86510000	86520000
	B03_547	133.419	10000	86520000	86530000
	B03_548	133.669	260000	86530000	86790000
	B03_549	133.919	10000	86790000	86800000
	B03_550	134.169	40000	86800000	86840000
	B03_551	134.419	10000	86840000	86850000
	B03_552	134.67	110000	86850000	86960000
	B03_553	135.171	80000	86960000	87040000
	B03_554	135.421	170000	87040000	87210000
	B03_555	135.671	30000	87210000	87240000
	B03_556	135.921	40000	87240000	87280000
	B03_557	136.926	10000	87280000	87290000
	B03_559	139.718	310000	87810000	88120000
	B03_561	139.969	60000	88120000	88180000
	B03_562	140.219	10000	88180000	88190000
	B03_563	144.582	10000	88190000	88200000
	B03_565	145.084	10000	88300000	88310000
	B03_566	145.334	20000	88310000	88330000
	B03_567	148.909	20000	88330000	88350000
	B03_568	149.159	10000	88350000	88360000
	B03_569	149.409	10000	88360000	88370000
	B03_570	149.66	20000	88370000	88390000
	B03_571	150.161	10000	88390000	88400000
	B03_572	150.411	40000	88400000	88440000
	B03_573	150.661	10000	88440000	88450000
	B03_574	151.162	330000	88450000	88780000
	B03_575	151.412	10000	88780000	88790000
	B03_576	153.178	300000	88790000	89090000
	B03_577	153.931	30000	89090000	89120000
	B03_581	156.984	10000	89150000	89160000
	B03_582	157.234	10000	89160000	89170000
	B03_583	159.257	10000	89170000	89180000
	B03_584	159.758	220000	89180000	89400000
	B03_585	160.009	220000	89400000	89620000
	B03_586	161.267	10000	89620000	89630000
	B03_587	161.768	60000	89630000	89690000
	B03_588	162.521	110000	89690000	89800000
	B03_589	163.022	130000	89800000	89930000
	B03_590	163.273	40000	89930000	89970000
	B03_591	163.774	40000	89970000	90010000
	B03_592	164.024	10000	90010000	90020000
	B03_593	164.274	10000	90020000	90030000
	B03_594	164.524	10000	90030000	90040000
	B03_595	164.774	20000	90040000	90060000
	B03_596	165.025	60000	90060000	90120000
	B03_597	165.275	10000	90120000	90130000
	B03_598	166.028	50000	90190000	90240000
	B03_601	166.278	270000	90240000	90510000
	B03_602	166.528	30000	90510000	90540000
	B03_603	166.778	30000	90540000	90570000
	B03_604	167.028	110000	90570000	90680000
	B03_605	167.781	70000	90680000	90750000
	B03_607	168.031	40000	90750000	90790000
	B03_608	168.784	10000	90790000	90800000
	B03_609	169.034	310000	90800000	91110000
	B03_610	169.284	10000	91110000	91120000
	B03_611	169.535	180000	91120000	91300000
	B03_615	171.046	300000	91320000	91620000
	B03_618	171.297	40000	91620000	91660000
	B03_619	174.087	80000	91700000	91780000
	B03_620	174.337	10000	91780000	91790000
	B03_621	174.587	40000	91790000	91830000
	B03_622	174.837	10000	91830000	91840000
	B03_623	175.088	110000	91840000	91950000
	B03_624	175.338	200000	91950000	92150000
	B03_625	175.588	10000	92150000	92160000
	B03_626	175.838	20000	92160000	92180000
	B03_627	176.089	120000	92180000	92300000
	B03_628	176.339	40000	92300000	92340000
	B03_629	176.589	100000	92340000	92440000
	B03_630	176.839	60000	92440000	92500000
	B03_631	177.089	10000	92500000	92510000
	B03_632	178.094	10000	92510000	92520000
	B03_633	178.345	20000	92520000	92540000
	B03_634	179.097	140000	92540000	92680000
	B03_635	179.599	50000	92680000	92730000
	B03_636	179.849	20000	92730000	92750000
	B03_637	180.099	20000	92750000	92770000
	B03_638	181.61	10000	92770000	92780000
	B03_641	182.363	10000	92820000	92830000
	B03_642	182.613	10000	92830000	92840000
	B03_643	182.863	10000	92840000	92850000
	B03_644	183.113	150000	92850000	93000000
	B03_645	183.363	10000	93000000	93010000
	B03_646	183.613	60000	93010000	93070000
	B03_649	183.863	110000	93070000	93180000
	B03_650	184.114	100000	93180000	93280000
	B03_651	184.364	30000	93280000	93310000
	B03_652	184.865	20000	93310000	93330000
	B03_653	185.115	40000	93330000	93370000
	B03_654	185.365	40000	93370000	93410000
	B03_655	186.37	30000	93410000	93440000
	B03_656	186.62	50000	93440000	93490000
	B03_657	186.871	10000	93490000	93500000
	B03_658	187.121	250000	93500000	93750000
	B03_659	187.371	120000	93750000	93870000
	B03_660	187.621	40000	93870000	93910000
	B03_661	187.872	10000	93910000	93920000
	B03_662	188.122	10000	93920000	93930000
	B03_663	188.372	20000	93930000	93950000
	B03_664	188.622	30000	93950000	93980000
	B03_665	189.124	10000	93980000	93990000
	B03_666	190.129	10000	93990000	94000000
	B03_667	191.134	10000	94000000	94010000
	B03_668	192.393	20000	94010000	94030000
	B03_669	194.161	10000	94030000	94040000
	B03_670	194.411	30000	94040000	94070000
	B03_672	198.507	10000	94070000	94080000
	B03_673	199.26	220000	94080000	94300000
	B03_674	199.51	10000	94300000	94310000
	B03_675	200.011	10000	94310000	94320000
	B03_676	200.262	10000	94320000	94330000
	B03_677	201.014	10000	94330000	94340000
	B03_678	201.265	10000	94340000	94350000
	B03_679	202.269	40000	94350000	94390000
	B03_680	202.771	10000	94390000	94400000
	B03_681	203.021	180000	94400000	94580000
	B03_682	203.271	10000	94580000	94590000
	B03_683	203.521	140000	94590000	94730000
	B03_684	203.771	50000	94730000	94780000
	B03_685	204.022	50000	94780000	94830000
	B03_686	204.272	80000	94830000	94910000
	B03_687	204.522	90000	94910000	95000000
	B03_688	205.275	30000	95000000	95030000
	B03_689	205.525	70000	95030000	95100000
	B03_690	205.775	20000	95100000	95120000
	B03_691	206.277	100000	95120000	95220000
	B03_692	206.527	60000	95220000	95280000
	B03_693	206.777	20000	95280000	95300000
	B03_694	207.028	30000	95300000	95330000
	B03_695	207.278	170000	95330000	95500000
	B03_696	207.779	50000	95500000	95550000
	B03_697	208.28	30000	95550000	95580000
	B03_698	208.531	380000	95580000	95960000
	B03_701	208.781	260000	95960000	96220000
	B03_702	209.282	20000	96220000	96240000
	B03_703	209.783	10000	96240000	96250000
	B03_704	210.033	80000	96250000	96330000
	B03_705	210.283	379815	96330000	96709815
LG4a	B04_1	0	10000	250000	260000
	B04_2	1.005	70000	260000	330000
	B04_3	1.7578	10000	330000	340000
	B04_4	2.0081	310000	340000	650000
	B04_5	2.5092	20000	650000	670000
	B04_6	2.7591	30000	670000	700000
	B04_7	3.009	10000	700000	710000
	B04_8	4.2671	40000	710000	750000
	B04_9	4.5173	20000	750000	770000
	B04_10	5.0186	100000	770000	870000
	B04_11	5.2688	170000	870000	1040000
	B04_12	5.7699	40000	1040000	1080000
	B04_13	6.5226	60000	1080000	1140000
	B04_14	6.7729	160000	1140000	1300000
	B04_15	7.2741	10000	1300000	1310000
	B04_16	7.7753	120000	1310000	1430000
	B04_17	8.2765	10000	1430000	1440000
	B04_18	10.0422	70000	1680000	1750000
	B04_19	11.0473	60000	1750000	1810000
	B04_20	11.2975	50000	1810000	1860000
	B04_21	11.5478	10000	1860000	1870000
	B04_22	12.8057	10000	1870000	1880000
	B04_23	13.3069	70000	1880000	1950000
	B04_24	13.8081	10000	1950000	1960000
	B04_25	14.0581	10000	1960000	1970000
	B04_26	14.3083	10000	1970000	1980000
	B04_27	14.8095	100000	1980000	2080000
	B04_28	15.3107	90000	2080000	2170000
	B04_29	15.561	10000	2170000	2180000
	B04_30	15.8112	20000	2180000	2200000
	B04_31	16.0614	20000	2200000	2220000
	B04_32	16.8142	10000	2220000	2230000
	B04_33	17.0645	50000	2230000	2280000
	B04_34	17.5658	10000	2280000	2290000
	B04_35	17.8161	150000	2290000	2440000
	B04_36	18.5689	80000	2440000	2520000
	B04_37	19.827	20000	2520000	2540000
	B04_45	22.1038	10000	2760000	2770000
	B04_46	22.3538	160000	2770000	2930000
	B04_47	22.855	10000	2930000	2940000
	B04_48	23.6079	20000	2940000	2960000
	B04_49	24.1091	70000	2960000	3030000
	B04_50	24.6104	10000	3030000	3040000
	B04_51	24.8607	10000	3040000	3050000
	B04_52	25.1111	20000	3050000	3070000
	B04_53	25.3614	100000	3070000	3170000
	B04_54	25.6117	80000	3170000	3250000
	B04_55	26.3646	20000	3250000	3270000
	B04_56	26.6149	70000	3270000	3340000
	B04_57	26.8652	10000	3340000	3350000
	B04_58	28.1232	120000	3350000	3470000
	B04_60	28.1232	30000	3560000	3590000
	B04_63	28.3732	50000	3590000	3640000
	B04_64	28.6232	10000	3640000	3650000
	B04_65	29.376	10000	3650000	3660000
	B04_66	29.6263	110000	3660000	3770000
	B04_67	29.8762	10000	3770000	3780000
	B04_68	30.1265	100000	3780000	3880000
	B04_69	30.3768	10000	3880000	3890000
	B04_70	30.8781	20000	3890000	3910000
	B04_71	31.1283	10000	3910000	3920000
	B04_72	31.3786	20000	3920000	3940000
	B04_73	31.6286	10000	3940000	3950000
	B04_74	31.8789	90000	3950000	4040000
	B04_75	32.1291	30000	4040000	4070000
	B04_76	32.3791	10000	4070000	4080000
	B04_77	33.1319	40000	4080000	4120000
	B04_78	33.3822	50000	4120000	4170000
	B04_79	33.6325	150000	4170000	4320000
	B04_80	33.8828	30000	4320000	4350000
	B04_81	34.1331	20000	4350000	4370000
	B04_82	34.6344	10000	4370000	4380000
	B04_83	35.1357	10000	4380000	4390000
	B04_84	35.8886	70000	4390000	4460000
	B04_85	36.1389	10000	4460000	4470000
	B04_86	36.3892	90000	4470000	4560000
	B04_87	36.6391	20000	4560000	4580000
	B04_88	38.9159	30000	4900000	4930000
	B04_90	39.1662	400000	4930000	5330000
LG4b	B04_94	0	180000	5330000	5510000
	B04_95	4.0679	130000	5660000	5790000
	B04_96	4.3181	100000	5790000	5890000
	B04_97	4.5683	10000	5890000	5900000
	B04_98	4.8185	330000	5900000	6230000
	B04_99	5.0687	160000	6230000	6390000
	B04_100	5.5696	40000	6390000	6430000
	B04_101	5.8198	90000	6430000	6520000
	B04_102	7.3286	230000	6520000	6750000
	B04_103	7.8295	570000	6750000	7320000
	B04_104	8.0797	10000	7320000	7330000
	B04_105	9.3359	310000	7330000	7640000
	B04_108	9.8368	100000	7810000	7910000
	B04_110	10.087	210000	7910000	8120000
	B04_118	10.5878	30000	8120000	8150000
	B04_119	11.0887	590000	8150000	8740000
	B04_120	11.3389	260000	8740000	9000000
	B04_121	13.3559	10000	9000000	9010000
	B04_122	17.6879	10000	9010000	9020000
	B04_123	17.9381	20000	9020000	9040000
	B04_131	25.1955	300000	10860000	11160000
	B04_134	25.4457	100000	12470000	12570000
	B04_137	25.9465	40000	12870000	12910000
	B04_138	25.9465	300000	13270000	13570000
	B04_139	25.9465	300000	13580000	13880000
	B04_144	25.9465	130000	14510000	14640000
	B04_145	25.9465	300000	15330000	15630000
	B04_151	25.9465	450000	19090000	19540000
	B04_154	25.9465	10000	19550000	19560000
	B04_157	25.9465	420000	19960000	20380000
	B04_160	25.9465	300000	20740000	21040000
	B04_161	25.9465	40000	22710000	22750000
	B04_167	25.9465	230000	23050000	23280000
	B04_175	25.9465	300000	24910000	25210000
	B04_177	25.9465	300000	26730000	27030000
	B04_178	25.9465	300000	28420000	28720000
	B04_179	25.9465	300000	28890000	29190000
	B04_183	25.9465	300000	30430000	30730000
	B04_184	25.9465	300000	30810000	31110000
	B04_185	27.7086	290000	31110000	31400000
	B04_186	28.4606	10000	31400000	31410000
	B04_187	30.2223	190000	31410000	31600000
	B04_188	30.4725	100000	31600000	31700000
	B04_189	30.7227	110000	31700000	31810000
	B04_190	30.9728	300000	31810000	32110000
	B04_192	30.9728	560000	32400000	32960000
	B04_199	31.4736	80000	35180000	35260000
	B04_200	31.4736	190000	36100000	36290000
	B04_203	31.9744	300000	36610000	36910000
	B04_204	32.4753	300000	37370000	37670000
	B04_205	32.4753	180000	40200000	40380000
	B04_209	32.9761	300000	42370000	42670000
	B04_214	33.4769	160000	44040000	44200000
	B04_215	34.4807	110000	44200000	44310000
	B04_216	34.9816	190000	44310000	44500000
	B04_217	35.9855	520000	44500000	45020000
	B04_221	35.9855	300000	45590000	45890000
	B04_222	35.9855	300000	47050000	47350000
	B04_232	39.025	90000	54020000	54110000
	B04_241	41.0415	360000	59570000	59930000
	B04_248	42.0454	430000	64040000	64470000
	B04_251	42.5463	1490000	64520000	66010000
	B04_256	44.5622	510000	66650000	67160000
	B04_257	47.5961	10000	67740000	67750000
	B04_258	48.0969	10000	67750000	67760000
	B04_259	48.5978	130000	67760000	67890000
	B04_262	53.1815	150000	67890000	68040000
	B04_263	53.4313	20000	68040000	68060000
	B04_271	58.5364	70000	68910000	68980000
	B04_273	59.0372	330000	68980000	69310000
	B04_274	59.538	380000	69310000	69690000
	B04_275	60.0388	10000	69690000	69700000
	B04_278	63.5844	90000	70130000	70220000
	B04_279	63.8343	10000	70220000	70230000
	B04_280	64.0841	40000	70230000	70270000
	B04_281	64.5849	360000	70270000	70630000
	B04_282	64.8347	50000	70630000	70680000
	B04_283	65.0845	120000	70680000	70800000
	B04_284	65.3344	120000	70800000	70920000
	B04_285	65.5842	30000	70920000	70950000
	B04_286	65.834	20000	70950000	70970000
	B04_287	66.0838	200000	70970000	71170000
	B04_288	66.5846	30000	71170000	71200000
	B04_289	68.0924	250000	71200000	71450000
	B04_290	68.5932	120000	71450000	71570000
	B04_291	69.8484	30000	71660000	71690000
	B04_293	70.3492	60000	71690000	71750000
	B04_294	71.101	210000	71750000	71960000
	B04_296	71.6018	10000	71960000	71970000
	B04_302	73.3623	20000	72050000	72070000
	B04_303	74.1142	10000	72070000	72080000
	B04_304	74.3644	110000	72080000	72190000
	B04_305	75.1163	140000	72190000	72330000
	B04_306	75.3665	70000	72330000	72400000
	B04_307	76.1183	80000	72400000	72480000
	B04_308	76.6192	150000	72480000	72630000
	B04_309	77.12	50000	72630000	72680000
	B04_310	77.3702	140000	72680000	72820000
	B04_311	78.1221	130000	72820000	72950000
	B04_313	78.3723	150000	72950000	73100000
	B04_314	79.1241	20000	73100000	73120000
	B04_315	79.6249	40000	73120000	73160000
	B04_316	80.1257	80000	73160000	73240000
	B04_317	80.3756	10000	73240000	73250000
LG4c	B04_318	0	50000	73250000	73300000
	B04_319	0.2503	10000	73300000	73310000
	B04_320	0.5006	10000	73310000	73320000
	B04_321	1.002	70000	73320000	73390000
	B04_322	1.2523	10000	73390000	73400000
	B04_323	2.0054	40000	73400000	73440000
	B04_324	2.2557	70000	73440000	73510000
	B04_325	2.506	90000	73510000	73600000
	B04_326	3.2591	10000	73600000	73610000
	B04_327	3.7605	70000	73610000	73680000
	B04_328	4.2618	10000	73680000	73690000
	B04_329	4.5122	50000	73690000	73740000
	B04_330	5.2652	60000	73740000	73800000
	B04_331	5.5156	10000	73800000	73810000
	B04_332	5.7659	170000	73810000	73980000
	B04_333	6.016	140000	73980000	74120000
	B04_337	8.5516	220000	74540000	74760000
	B04_340	8.8019	10000	74760000	74770000
	B04_341	9.0523	310000	74770000	75080000
	B04_342	9.5536	10000	75080000	75090000
	B04_343	9.8039	20000	75090000	75110000
	B04_344	10.3053	60000	75110000	75170000
	B04_345	10.8066	50000	75170000	75220000
	B04_346	11.0569	20000	75220000	75240000
	B04_347	11.3073	170000	75240000	75410000
	B04_348	11.8086	10000	75410000	75420000
	B04_349	12.0589	80000	75420000	75500000
	B04_350	12.3093	10000	75500000	75510000
	B04_351	12.5596	40000	75510000	75550000
	B04_352	13.0609	20000	75550000	75570000
	B04_354	13.3113	60000	75570000	75630000
	B04_355	13.5616	50000	75630000	75680000
	B04_356	13.8119	150000	75680000	75830000
	B04_357	14.5649	10000	75830000	75840000
	B04_358	14.8153	70000	75840000	75910000
	B04_359	15.0656	80000	75910000	75990000
	B04_360	15.5669	60000	75990000	76050000
	B04_361	15.8172	10000	76050000	76060000
	B04_362	16.0675	90000	76060000	76150000
	B04_363	16.5687	10000	76150000	76160000
	B04_364	17.0699	10000	76160000	76170000
	B04_365	17.32	40000	76170000	76210000
	B04_366	17.8213	30000	76210000	76240000
	B04_368	18.8268	90000	76240000	76330000
	B04_369	19.3281	10000	76330000	76340000
	B04_370	19.5784	100000	76340000	76440000
	B04_371	20.0798	10000	76440000	76450000
	B04_372	20.3301	10000	76450000	76460000
	B04_373	20.5805	10000	76460000	76470000
	B04_374	20.8308	10000	76470000	76480000
	B04_375	21.0811	90000	76480000	76570000
	B04_376	21.3314	70000	76570000	76640000
	B04_377	21.5818	40000	76640000	76680000
	B04_378	21.8321	10000	76680000	76690000
	B04_379	22.3335	90000	76690000	76780000
	B04_380	22.5838	100000	76780000	76880000
	B04_381	22.8341	10000	76880000	76890000
	B04_382	23.0844	60000	76890000	76950000
	B04_383	23.3348	140000	76950000	77090000
	B04_384	23.5851	50000	77090000	77140000
	B04_385	23.8354	30000	77140000	77170000
	B04_386	24.3368	10000	77170000	77180000
	B04_387	24.5871	10000	77180000	77190000
	B04_388	24.8374	40000	77190000	77230000
	B04_389	25.0878	20000	77230000	77250000
	B04_390	25.3381	30000	77250000	77280000
	B04_391	25.8394	10000	77280000	77290000
	B04_392	26.0898	120000	77290000	77410000
	B04_393	26.3401	40000	77410000	77450000
	B04_394	26.5904	40000	77450000	77490000
	B04_395	26.8407	40000	77490000	77530000
	B04_396	27.0911	60000	77530000	77590000
	B04_397	27.3414	10000	77590000	77600000
	B04_398	27.8427	140000	77600000	77740000
	B04_399	28.8482	170000	77740000	77910000
	B04_400	29.0983	110000	77910000	78020000
	B04_401	29.3485	70000	78020000	78090000
	B04_402	29.5988	10000	78090000	78100000
	B04_403	30.1001	20000	78100000	78120000
	B04_404	30.3504	70000	78120000	78190000
	B04_405	30.8516	190000	78190000	78380000
	B04_406	31.3527	20000	78380000	78400000
	B04_407	31.6028	20000	78400000	78420000
	B04_408	31.8531	10000	78420000	78430000
	B04_409	32.1034	20000	78430000	78450000
	B04_410	32.3537	60000	78450000	78510000
	B04_411	32.6039	170000	78510000	78680000
	B04_412	33.1052	110000	78680000	78790000
	B04_413	34.364	10000	78790000	78800000
	B04_414	34.6143	90000	78800000	78890000
	B04_415	34.8647	60000	78890000	78950000
	B04_416	35.115	10000	78950000	78960000
	B04_417	35.3653	130000	78960000	79090000
	B04_418	35.6156	80000	79090000	79170000
	B04_419	36.1169	10000	79170000	79180000
	B04_420	36.3672	10000	79180000	79190000
	B04_421	37.6265	170000	79190000	79360000
	B04_422	41.2039	50000	79360000	79410000
LG5	B05_3	0	10000	710000	720000
	B05_4	4.8857	160000	720000	880000
	B05_6	5.3869	10000	880000	890000
	B05_7	5.6372	300000	890000	1190000
	B05_10	6.3898	80000	1190000	1270000
	B05_11	6.6398	80000	1270000	1350000
	B05_12	6.8901	20000	1350000	1370000
	B05_13	7.1404	40000	1370000	1410000
	B05_14	7.3903	30000	1410000	1440000
	B05_15	8.6479	10000	1440000	1450000
	B05_16	8.8978	30000	1450000	1480000
	B05_17	9.6505	20000	1480000	1500000
	B05_18	9.9007	30000	1500000	1530000
	B05_19	10.151	210000	1530000	1740000
	B05_20	10.6521	10000	1740000	1750000
	B05_21	10.9021	50000	1750000	1800000
	B05_22	11.1524	40000	1800000	1840000
	B05_23	11.905	70000	1840000	1910000
	B05_24	12.1553	130000	1910000	2040000
	B05_25	12.6563	50000	2040000	2090000
	B05_26	12.9063	90000	2090000	2180000
	B05_27	13.1563	30000	2180000	2210000
	B05_28	14.4141	10000	2210000	2220000
	B05_30	14.6643	40000	2230000	2270000
	B05_31	14.9143	50000	2270000	2320000
	B05_32	15.1646	20000	2320000	2340000
	B05_33	15.4148	10000	2340000	2350000
	B05_34	16.1677	70000	2350000	2420000
	B05_35	16.418	110000	2420000	2530000
	B05_36	16.6679	40000	2530000	2570000
	B05_37	17.4207	50000	2570000	2620000
	B05_38	17.671	90000	2620000	2710000
	B05_39	17.9213	60000	2710000	2770000
	B05_40	18.6741	240000	2770000	3010000
	B05_41	19.1753	70000	3010000	3080000
	B05_42	26.2455	10000	3570000	3580000
	B05_43	26.497	140000	3580000	3720000
	B05_44	28.5181	70000	3720000	3790000
	B05_45	29.2709	10000	3790000	3800000
	B05_46	30.0237	160000	3800000	3960000
	B05_47	30.2739	60000	3960000	4020000
	B05_48	30.7752	10000	4020000	4030000
	B05_49	32.2869	70000	4030000	4100000
	B05_50	32.5372	20000	4100000	4120000
	B05_51	33.0384	70000	4120000	4190000
	B05_52	33.2884	70000	4190000	4260000
	B05_53	33.7896	150000	4260000	4410000
	B05_54	34.0398	10000	4410000	4420000
	B05_55	34.2901	40000	4420000	4460000
	B05_57	36.055	90000	4530000	4620000
	B05_61	37.566	20000	4920000	4940000
	B05_65	41.1305	30000	5240000	5270000
	B05_67	41.8831	20000	5270000	5290000
	B05_69	42.1334	10000	5290000	5300000
	B05_70	43.1383	20000	5300000	5320000
	B05_71	43.3885	200000	5320000	5520000
	B05_72	43.6385	80000	5520000	5600000
	B05_73	43.8886	180000	5600000	5780000
	B05_74	44.1387	10000	5780000	5790000
	B05_75	44.3886	10000	5790000	5800000
	B05_76	44.6389	10000	5800000	5810000
	B05_77	45.1401	40000	5810000	5850000
	B05_80	45.8928	130000	5850000	5980000
	B05_81	46.1427	10000	5980000	5990000
	B05_82	47.4001	20000	5990000	6010000
	B05_83	48.1528	10000	6010000	6020000
	B05_84	48.403	50000	6020000	6070000
	B05_85	48.653	40000	6070000	6110000
	B05_86	49.1542	40000	6110000	6150000
	B05_87	49.4045	130000	6150000	6280000
	B05_88	49.6544	30000	6280000	6310000
	B05_89	50.1557	10000	6310000	6320000
	B05_90	50.4059	40000	6320000	6360000
	B05_91	50.6562	320000	6360000	6680000
	B05_102	51.409	30000	6820000	6850000
	B05_103	51.6589	220000	6850000	7070000
	B05_104	52.1602	10000	7070000	7080000
	B05_105	52.6615	10000	7080000	7090000
	B05_106	52.9114	30000	7090000	7120000
	B05_107	53.1617	300000	7120000	7420000
	B05_108	54.6737	50000	7420000	7470000
	B05_109	54.9238	240000	7470000	7710000
	B05_110	55.1739	170000	7710000	7880000
	B05_118	57.7102	20000	8730000	8750000
	B05_119	57.9605	10000	8750000	8760000
	B05_120	58.2108	10000	8760000	8770000
	B05_121	58.4612	10000	8770000	8780000
	B05_129	58.9625	60000	9420000	9480000
	B05_130	59.2129	210000	9480000	9690000
	B05_136	59.9659	70000	9930000	10000000
	B05_142	59.9659	100000	10300000	10400000
	B05_145	60.719	920000	10660000	11580000
	B05_147	60.9693	30000	11580000	11610000
	B05_150	61.2197	30000	11610000	11640000
	B05_171	61.2197	300000	17220000	17520000
	B05_250	64.3403	50000	71330000	71380000
	B05_255	64.5931	20000	71460000	71480000
	B05_258	64.8434	10000	71510000	71520000
	B05_259	65.0937	20000	71520000	71540000
	B05_260	65.344	10000	71540000	71550000
	B05_270	66.6031	80000	72270000	72350000
	B05_272	66.8534	40000	72350000	72390000
	B05_273	67.1037	40000	72390000	72430000
	B05_274	67.354	120000	72430000	72550000
	B05_275	67.8554	20000	72550000	72570000
	B05_276	68.1056	60000	72570000	72630000
	B05_277	68.6069	10000	72630000	72640000
	B05_278	68.8572	40000	72640000	72680000
	B05_279	69.1074	10000	72680000	72690000
	B05_280	69.3577	190000	72690000	72880000
	B05_281	69.608	70000	72880000	72950000
	B05_282	69.8583	40000	72950000	72990000
	B05_283	70.1086	20000	72990000	73010000
	B05_284	70.8618	10000	73010000	73020000
	B05_286	71.3631	10000	73030000	73040000
	B05_287	72.6221	300000	73040000	73340000
	B05_296	72.8724	280000	73600000	73880000
	B05_300	73.1227	30000	73880000	73910000
	B05_311	76.7138	320000	74590000	74910000
	B05_313	77.7243	110000	75400000	75510000
	B05_314	78.2256	20000	75510000	75530000
	B05_315	78.4759	340000	75530000	75870000
	B05_316	79.229	10000	75870000	75880000
	B05_317	79.4793	160000	75880000	76040000
	B05_318	79.9807	20000	76040000	76060000
	B05_319	80.482	10000	76060000	76070000
	B05_320	80.7324	20000	76070000	76090000
	B05_321	81.2337	30000	76090000	76120000
	B05_322	81.484	160000	76120000	76280000
	B05_323	81.7344	40000	76280000	76320000
	B05_324	81.9847	90000	76320000	76410000
	B05_325	82.235	20000	76410000	76430000
	B05_326	82.4854	10000	76430000	76440000
	B05_327	82.7357	10000	76440000	76450000
	B05_328	82.986	150000	76450000	76600000
	B05_329	83.7391	30000	76600000	76630000
	B05_330	83.9894	10000	76630000	76640000
	B05_331	84.4908	140000	76640000	76780000
	B05_332	84.7411	30000	76780000	76810000
	B05_334	85.4942	200000	76810000	77010000
	B05_335	86.7532	50000	77010000	77060000
	B05_336	87.2546	50000	77060000	77110000
	B05_337	87.5049	10000	77110000	77120000
	B05_338	88.258	110000	77120000	77230000
	B05_339	88.7594	60000	77230000	77290000
	B05_340	89.0097	60000	77290000	77350000
	B05_341	89.26	10000	77350000	77360000
	B05_342	89.5103	40000	77360000	77400000
	B05_343	90.0117	30000	77400000	77430000
	B05_344	90.262	90000	77430000	77520000
	B05_345	90.5123	10000	77520000	77530000
	B05_346	90.7627	70000	77530000	77600000
	B05_348	91.0128	10000	77600000	77610000
	B05_349	91.7658	20000	77610000	77630000
	B05_350	92.0159	10000	77630000	77640000
	B05_351	92.266	10000	77640000	77650000
	B05_352	93.2713	20000	77650000	77670000
	B05_353	93.5215	20000	77670000	77690000
	B05_354	94.2745	110000	77690000	77800000
	B05_355	94.5248	160000	77800000	77960000
	B05_356	94.7751	10000	77960000	77970000
	B05_357	95.7804	10000	77970000	77980000
	B05_358	96.2815	10000	77980000	77990000
	B05_359	96.5318	10000	77990000	78000000
	B05_360	96.7822	10000	78000000	78010000
	B05_361	97.2834	260000	78010000	78270000
	B05_362	97.5337	90000	78270000	78360000
	B05_363	98.035	30000	78360000	78390000
	B05_364	98.5362	50000	78390000	78440000
	B05_372	100.814	10000	78590000	78600000
	B05_373	101.064	10000	78600000	78610000
	B05_374	101.566	10000	78610000	78620000
	B05_375	102.319	30000	78620000	78650000
	B05_376	102.569	20000	78650000	78670000
	B05_377	102.819	10000	78670000	78680000
	B05_378	103.069	190000	78680000	78870000
	B05_379	103.32	20000	78870000	78890000
	B05_380	104.578	50000	78890000	78940000
	B05_381	104.828	20000	78940000	78960000
	B05_382	105.079	60000	78960000	79020000
	B05_383	105.329	10000	79020000	79030000
	B05_384	105.579	20000	79030000	79050000
	B05_385	105.83	10000	79050000	79060000
	B05_386	106.08	110000	79060000	79170000
	B05_387	106.33	70000	79170000	79240000
	B05_388	106.58	20000	79240000	79260000
	B05_389	107.082	130000	79260000	79390000
	B05_390	107.834	150000	79390000	79540000
	B05_391	108.587	30000	79540000	79570000
	B05_392	108.838	140000	79570000	79710000
	B05_393	110.096	60000	79710000	79770000
	B05_394	110.597	10000	79770000	79780000
	B05_395	111.098	50000	79780000	79830000
	B05_396	111.348	60000	79830000	79890000
	B05_397	112.101	130000	79890000	80020000
	B05_398	112.351	10000	80020000	80030000
	B05_399	113.104	90000	80030000	80120000
	B05_400	113.354	10000	80120000	80130000
	B05_401	113.604	70000	80130000	80200000
	B05_402	113.854	30000	80200000	80230000
	B05_403	114.104	160000	80230000	80390000
	B05_404	114.857	10000	80390000	80400000
	B05_405	115.107	110000	80400000	80510000
	B05_406	115.357	20000	80510000	80530000
	B05_407	115.608	10000	80530000	80540000
	B05_408	115.858	10000	80540000	80550000
	B12_201	117.889	300000	53340000	53640000
	B05_410	118.393	10000	80730000	80740000
	B05_420	120.168	100000	80870000	80970000
	B05_425	120.168	10000	80970000	80980000
	B05_434	123.219	100000	81280000	81380000
	B05_436	123.469	60000	81380000	81440000
LG6	B06_2	0	10000	10000	20000
	B06_3	5.9539	190000	20000	210000
	B06_4	6.204	10000	210000	220000
	B06_5	6.4539	10000	220000	230000
	B06_6	6.7038	90000	230000	320000
	B06_7	6.9538	40000	320000	360000
	B06_8	7.7064	10000	360000	370000
	B06_9	7.9567	10000	370000	380000
	B06_10	9.2146	10000	380000	390000
	B06_11	9.7159	10000	390000	400000
	B06_12	9.9661	10000	400000	410000
	B06_15	13.0173	10000	510000	520000
	B06_16	13.5186	10000	520000	530000
	B06_17	15.0302	80000	530000	610000
	B06_18	15.2804	20000	610000	630000
	B06_19	15.5307	40000	630000	670000
	B06_20	16.2834	30000	670000	700000
	B06_21	16.7845	10000	700000	710000
	B06_22	17.537	10000	710000	720000
	B06_23	17.7872	10000	720000	730000
	B06_24	18.0375	240000	730000	970000
	B06_25	18.79	30000	970000	1000000
	B06_26	19.2909	30000	1000000	1030000
	B06_37	23.8964	20000	1360000	1380000
	B06_38	24.1466	10000	1380000	1390000
	B06_39	24.3968	50000	1390000	1440000
	B06_42	24.6471	160000	1440000	1600000
	B06_46	24.8985	20000	1600000	1620000
	B06_48	25.1499	10000	1620000	1630000
	B06_49	25.3999	10000	1630000	1640000
	B06_65	27.6858	70000	1880000	1950000
	B06_71	27.9373	300000	1980000	2280000
	B06_74	28.1876	50000	2280000	2330000
	B06_75	28.4378	30000	2330000	2360000
	B06_76	28.688	60000	2360000	2420000
	B06_77	29.6927	10000	2420000	2430000
	B06_78	31.2038	10000	2430000	2440000
	B06_79	31.4538	20000	2440000	2460000
	B06_80	31.9551	10000	2460000	2470000
	B06_81	32.4563	70000	2470000	2540000
	B06_82	32.7066	20000	2540000	2560000
	B06_83	33.4596	30000	2560000	2590000
	B06_85	33.9607	40000	2590000	2630000
	B06_88	34.2111	10000	2630000	2640000
	B06_89	35.4694	20000	2640000	2660000
	B06_90	35.9707	10000	2660000	2670000
	B06_91	36.2209	20000	2670000	2690000
	B06_92	36.4712	40000	2690000	2730000
	B06_93	37.224	10000	2730000	2740000
	B06_94	37.4742	50000	2740000	2790000
	B06_95	37.7244	20000	2790000	2810000
	B06_96	37.9744	40000	2810000	2850000
	B06_97	38.2247	40000	2850000	2890000
	B06_98	38.7259	70000	2890000	2960000
	B06_99	38.9762	10000	2960000	2970000
	B06_100	39.2265	40000	2970000	3010000
	B06_101	39.4768	20000	3010000	3030000
	B06_102	39.7268	20000	3030000	3050000
	B06_103	40.7318	20000	3050000	3070000
	B06_104	40.9821	70000	3070000	3140000
	B06_105	41.2324	10000	3140000	3150000
	B06_106	41.4827	10000	3150000	3160000
	B06_107	42.2355	10000	3160000	3170000
	B06_108	42.4858	10000	3170000	3180000
	B06_109	42.736	10000	3180000	3190000
	B06_110	42.9863	80000	3190000	3270000
	B06_111	43.4874	70000	3270000	3340000
	B06_112	43.9885	10000	3340000	3350000
	B06_113	44.2385	120000	3350000	3470000
	B06_114	44.7397	90000	3470000	3560000
	B06_115	44.9899	10000	3560000	3570000
	B06_116	45.2401	10000	3570000	3580000
	B06_117	45.4903	10000	3580000	3590000
	B06_118	45.9915	200000	3590000	3790000
	B06_119	46.2418	10000	3790000	3800000
	B06_120	46.4921	10000	3800000	3810000
	B06_121	46.7424	10000	3810000	3820000
	B06_122	46.9927	750000	3820000	3890000
	B06_124	47.7453	80000	3890000	3970000
	B06_127	49.5102	10000	4300000	4310000
	B06_128	49.7605	10000	4310000	4320000
	B06_129	50.0108	150000	4320000	4470000
	B06_130	51.0155	310000	4470000	4780000
	B06_131	51.5167	10000	4780000	4790000
	B06_138	55.0826	20000	5130000	5150000
	B06_140	55.3328	10000	5150000	5160000
	B06_141	56.844	10000	5160000	5170000
	B06_142	57.0939	280000	5170000	5450000
	B06_143	57.8466	70000	5450000	5520000
	B06_144	58.0968	110000	5520000	5630000
	B06_145	58.3471	10000	5630000	5640000
	B06_146	58.5973	70000	5640000	5710000
	B06_147	58.8475	20000	5710000	5730000
	B06_148	59.6003	70000	5730000	5800000
	B06_149	59.8505	20000	5800000	5820000
	B06_150	60.8554	140000	5820000	5960000
	B06_151	61.1057	10000	5960000	5970000
	B06_152	61.6068	40000	5970000	6010000
	B06_153	61.8568	20000	6010000	6030000
	B06_154	62.107	20000	6030000	6050000
	B06_155	62.3572	70000	6050000	6120000
	B06_156	62.6072	30000	6120000	6150000
	B06_157	62.8575	110000	6150000	6260000
	B06_158	63.1078	90000	6260000	6350000
	B06_159	63.3578	30000	6350000	6380000
	B06_160	63.608	1350000	6380000	7730000
	B06_161	63.8582	30000	7730000	7760000
	B06_163	64.3594	20000	7760000	7780000
	B06_164	64.6097	10000	7780000	7790000
	B06_170	65.3625	920000	8250000	9170000
	B06_175	65.8637	80000	9170000	9250000
	B06_180	66.3649	30000	9290000	9320000
	B06_182	66.6152	10000	9320000	9330000
	B06_183	66.8654	210000	9330000	9540000
	B06_194	66.8654	260000	9550000	9810000
	B06_198	68.3773	90000	9840000	9930000
	B06_203	68.3773	10000	9970000	9980000
	B06_216	70.3994	10000	10110000	10120000
	B06_217	70.9007	60000	10120000	10180000
	B06_219	71.402	10000	10180000	10190000
	B06_220	71.9032	10000	10190000	10200000
	B06_221	72.1535	1010000	10200000	11210000
	B06_222	72.4038	1590000	11210000	12800000
	B06_223	74.1792	20000	12800000	12820000
	B06_225	74.683	60000	12820000	12880000
	B06_229	75.1844	10000	12880000	12890000
	B06_230	75.4347	80000	12890000	12970000
	B06_243	78.2284	30000	13090000	13120000
	B06_246	78.4798	2420000	13120000	15540000
	B06_249	78.7311	270000	15540000	15810000
	B06_271	79.4878	300000	45460000	45760000
	B06_277	79.4878	1130000	54710000	55840000
	B06_279	79.7393	60000	55840000	55900000
	B06_281	79.9896	20000	55900000	55920000
	B06_288	79.9896	60000	56220000	56280000
	B06_290	80.24	290000	56280000	56570000
	B06_295	80.4903	10000	56570000	56580000
	B06_296	80.7406	210000	56580000	56790000
	B06_299	80.9909	170000	56790000	56960000
	B06_316	81.4922	220000	57260000	57480000
	B06_317	81.7424	40000	57480000	57520000
	B06_318	81.9926	180000	57520000	57700000
	B06_323	82.2429	60000	57700000	57760000
	B06_329	82.4932	70000	57910000	57980000
	B06_335	82.4932	160000	58060000	58220000
	B06_336	83.2462	40000	58220000	58260000
	B06_337	83.9993	60000	58260000	58320000
	B06_338	84.2496	60000	58320000	58380000
	B06_347	85.762	1190000	58520000	59710000
	B06_359	86.0123	50000	59710000	59760000
	B06_360	86.7652	60000	60350000	60410000
	B06_362	87.0155	20000	60410000	60430000
	B06_363	87.2658	210000	60430000	60640000
	B06_364	87.5157	440000	60640000	61080000
	B06_377	88.5209	410000	62650000	63060000
	B06_383	89.0221	120000	64040000	64160000
	B06_386	89.2725	190000	64160000	64350000
	B06_387	89.5228	260000	64350000	64610000
	B06_388	89.773	10000	64610000	64620000
	B06_389	90.0231	320000	64620000	64940000
	B06_401	90.0231	130000	65340000	65470000
	B06_409	90.5244	510000	66090000	66600000
	B06_410	90.7748	360000	66600000	66960000
	B06_411	91.0251	210000	66960000	67170000
	B06_419	91.5263	20000	67550000	67570000
	B06_422	92.5316	20000	67610000	67630000
	B06_426	92.5316	130000	67660000	67790000
	B06_430	93.033	10000	67790000	67800000
	B06_431	93.786	200000	67800000	68000000
	B06_432	94.0364	170000	68000000	68170000
	B06_433	94.2865	20000	68170000	68190000
	B06_434	94.5367	320000	68190000	68510000
	B06_435	94.787	40000	68510000	68550000
	B06_436	95.0373	10000	68550000	68560000
	B06_440	95.5386	310000	68820000	69130000
	B06_441	95.7889	90000	69130000	69220000
	B06_443	96.2902	10000	69320000	69330000
	B06_444	96.5405	480000	69330000	69810000
	B06_445	96.7908	200000	69810000	70010000
	B06_446	97.0411	160000	70010000	70170000
	B06_447	97.2914	10000	70170000	70180000
	B06_448	97.5417	40000	70180000	70220000
	B06_449	98.043	90000	70220000	70310000
	B06_450	98.2933	180000	70310000	70490000
	B06_451	98.5436	210000	70490000	70700000
	B06_452	98.7939	90000	70700000	70790000
	B06_453	99.044	40000	70790000	70830000
	B06_455	99.2943	10000	70830000	70840000
	B06_456	99.7956	10000	70840000	70850000
	B06_469	99.7956	10000	71190000	71200000
	B06_470	101.087	360000	71260000	71620000
	B06_473	101.588	30000	71620000	71650000
	B06_474	101.839	250000	71650000	71900000
	B06_487	102.089	400000	72040000	72440000
	B06_489	102.339	10000	72440000	72450000
	B06_490	102.59	30000	72450000	72480000
	B06_491	103.091	250000	72480000	72730000
	B06_494	103.341	20000	72730000	72750000
	B06_495	103.592	180000	72750000	72930000
	B06_496	104.345	10000	72930000	72940000
	B06_509	105.603	20000	73540000	73560000
	B06_510	106.105	10000	73560000	73570000
	B06_511	106.355	30000	73570000	73600000
	B06_512	106.856	480000	73600000	74080000
	B06_515	107.106	10000	74080000	74090000
	B06_523	107.106	20000	74170000	74190000
	B06_534	107.608	20000	74390000	74410000
	B06_535	107.858	10000	74410000	74420000
	B06_536	108.108	150000	74420000	74570000
	B06_537	108.609	80000	74570000	74650000
	B06_538	108.86	210000	74650000	74860000
	B06_539	109.361	80000	74860000	74940000
	B06_540	109.611	330000	74940000	75270000
	B06_544	109.862	130000	75270000	75400000
	B06_546	110.615	10000	75410000	75420000
	B06_547	110.865	300000	75420000	75720000
	B06_549	111.115	340000	75720000	76060000
	B06_550	111.366	10000	76060000	76070000
	B06_551	111.616	10000	76070000	76080000
	B06_552	111.867	30000	76080000	76110000
	B06_553	112.117	20000	76110000	76130000
	B06_554	112.618	10000	76130000	76140000
	B06_555	112.868	10000	76140000	76150000
	B06_556	114.381	90000	76150000	76240000
	B06_557	114.632	200000	76240000	76440000
	B06_558	115.133	10000	76440000	76450000
	B06_559	115.634	260000	76450000	76710000
	B06_562	115.885	120000	76710000	76830000
	B06_565	116.135	10000	76830000	76840000
	B06_566	116.636	150000	76840000	76990000
	B06_567	117.389	170000	76990000	77160000
	B06_568	117.64	30000	77160000	77190000
	B06_569	117.89	10000	77190000	77200000
	B06_570	118.14	80000	77200000	77280000
	B06_571	118.391	10000	77280000	77290000
	B06_572	118.641	80000	77290000	77370000
	B06_573	118.891	460000	77370000	77830000
	B06_574	120.15	10000	77830000	77840000
	B06_575	120.4	30000	77840000	77870000
	B06_576	120.651	10000	77870000	77880000
	B06_577	120.901	10000	77880000	77890000
	B06_578	121.654	160000	77890000	78050000
	B06_579	121.904	110000	78050000	78160000
	B06_580	122.155	60000	78160000	78220000
	B06_581	122.405	50000	78220000	78270000
	B06_582	122.656	30000	78270000	78300000
	B06_583	122.906	20000	78300000	78320000
	B06_584	123.156	40000	78320000	78360000
	B06_585	123.406	170000	78360000	78530000
	B06_586	123.656	90000	78530000	78620000
	B06_587	124.661	10000	78620000	78630000
	B06_588	125.92	10000	78630000	78640000
	B06_589	126.17	50000	78640000	78690000
	B06_590	126.421	240000	78690000	78930000
	B06_591	126.671	100000	78930000	79030000
	B06_592	126.921	80000	79030000	79110000
	B06_594	127.926	330000	79190000	79520000
	B06_596	128.428	180000	79520000	79700000
	B06_597	128.677	20000	79700000	79720000
	B06_598	128.928	110000	79720000	79830000
	B06_599	129.178	410000	79830000	80240000
	B06_600	129.679	20000	80240000	80260000
	B06_601	129.929	40000	80260000	80300000
	B06_602	130.179	20000	80300000	80320000
	B06_603	130.43	40000	80320000	80360000
	B06_604	130.68	190000	80360000	80550000
	B06_605	130.93	10000	80550000	80560000
	B06_606	131.431	200000	80560000	80760000
	B06_607	131.681	20000	80760000	80780000
	B06_608	131.932	40000	80780000	80820000
	B06_609	132.182	90000	80820000	80910000
	B06_610	132.432	10000	80910000	80920000
	B06_611	132.683	100000	80920000	81020000
	B06_612	132.933	20000	81020000	81040000
	B06_613	133.183	40000	81040000	81080000
	B06_614	134.694	20000	81260000	81280000
	B06_615	135.196	260000	81280000	81540000
	B06_616	135.948	10000	81540000	81550000
	B06_617	136.199	40000	81550000	81590000
	B06_618	136.449	60000	81590000	81650000
	B06_619	136.699	120000	81650000	81770000
	B06_620	136.95	10000	81770000	81780000
	B06_621	137.2	50000	81780000	81830000
	B06_622	137.45	60000	81830000	81890000
	B06_623	137.7	30000	81890000	81920000
	B06_624	137.95	120000	81920000	82040000
	B06_625	138.2	100000	82040000	82140000
	B06_626	138.45	100000	82140000	82240000
	B06_627	138.7	20000	82240000	82260000
	B06_628	138.951	30000	82260000	82290000
	B06_629	139.452	30000	82290000	82320000
	B06_630	139.702	20000	82320000	82340000
	B06_631	139.952	140000	82340000	82480000
	B06_632	140.202	120000	82480000	82600000
	B06_633	140.453	260000	82600000	82860000
	B06_634	141.206	10000	82860000	82870000
	B06_635	141.456	10000	82870000	82880000
	B06_636	141.957	10000	82880000	82890000
	B06_637	142.458	10000	82890000	82900000
	B06_640	142.458	130000	82950000	83080000
	B06_651	143.463	40000	83200000	83240000
	B06_652	143.714	20000	83240000	83260000
	B06_654	144.719	200000	83360000	83560000
	B06_655	144.969	90000	83560000	83650000
	B06_656	145.219	20000	83650000	83670000
	B06_657	145.47	40000	83670000	83710000
	B06_658	145.719	10000	83710000	83720000
	B06_659	145.969	50000	83720000	83770000
	B06_660	146.219	10000	83770000	83780000
	B06_661	146.47	200000	83780000	83980000
	B06_662	146.971	10000	83980000	83990000
	B06_663	147.221	110000	83990000	84100000
	B06_665	149.242	20000	84140000	84160000
	B06_666	149.492	10000	84160000	84170000
	B06_667	150.497	10000	84170000	84180000
	B06_668	150.747	30000	84180000	84210000
	B06_671	152.005	60000	84230000	84290000
	B06_673	152.256	10000	84290000	84300000
	B06_674	153.261	20000	84300000	84320000
	B06_675	153.511	90000	84320000	84410000
	B06_676	153.761	370000	84410000	84780000
	B06_678	156.81	230000	85400000	85630000
	B06_679	157.815	10000	85630000	85640000
	B06_680	158.065	60000	85640000	85700000
	B06_681	158.818	130000	85700000	85830000
	B06_682	159.068	30000	85830000	85860000
	B06_683	159.318	60000	85860000	85920000
	B06_684	159.568	40000	85920000	85960000
	B06_685	159.818	10000	85960000	85970000
	B06_686	160.069	120000	85970000	86090000
	B06_687	160.319	40000	86090000	86130000
	B06_688	160.569	40000	86130000	86170000
	B06_689	160.819	20000	86170000	86190000
	B06_690	161.069	10000	86190000	86200000
	B06_691	161.319	10000	86200000	86210000
	B06_692	161.82	90000	86210000	86300000
	B06_693	162.07	350000	86300000	86650000
	B06_694	162.321	10000	86650000	86660000
	B06_695	162.822	10000	86660000	86670000
	B06_696	163.072	60000	86670000	86730000
	B06_697	163.322	10000	86730000	86740000
	B06_698	163.572	10000	86740000	86750000
	B06_699	163.822	200000	86750000	86950000
	B06_700	164.072	50000	86950000	87000000
	B06_701	164.322	10000	87000000	87010000
	B06_702	164.573	50000	87010000	87060000
[truncated: 1,780 more rows]

## Sheet: Table S2
Table S2 Bins not mapped according to the order in the reference genome
Chromosome	Bin ID	Start (bp)	End (bp)	Size (bp)	Mapped to	Left bin	Right bin
Chr. 1	B01_584	92030000	92330000	300000
Chr. 2	B02_2	3160000	3460000	300000
	B02_3	3900000	3950000	50000	Chr. 11	B11_245	B11_251
	B02_129	30960000	31350000	390000	Chr. 10	B10_249	B10_250
	B02_130	31350000	31360000	10000	Chr. 10	B10_249	B10_250
	B02_155	41920000	42090000	170000
Chr. 4	B04_142	14230000	14340000	110000	Chr. 9	B09_372	B09_373
	B04_185	31110000	31400000	290000
	B04_212	43740000	44010000	270000
	B04_243	60400000	60700000	300000
Chr. 5	B05_63	5000000	5230000	230000	Chr. 11	B11_552	B11_563
	B05_154	12350000	12410000	60000
	B05_199	49090000	49390000	300000
	B05_207	58170000	58180000	10000	Chr. 9	B09_372	B09_373
	B05_208	58180000	58470000	290000	Chr. 9	B09_372	B09_373
	B05_209	58470000	58480000	10000	Chr. 9	B09_372	B09_373
	B05_219	66350000	66520000	170000
	B05_221	66650000	66820000	170000
	B05_236	69780000	70080000	300000
Chr. 6	B06_262	26890000	27190000	300000
	B06_273	48850000	49150000	300000
	B06_376	62260000	62350000	90000
Chr. 7	B07_515	101220000	101310000	90000
Chr. 8	B08_156	26820000	27120000	300000
	B08_177	44730000	44850000	120000
	B08_185	56410000	56460000	50000
	B08_306	77380000	77400000	20000
Chr. 9	B09_164	16970000	16980000	10000
	B09_165	16980000	16990000	10000
	B09_166	16990000	17000000	10000
	B09_167	17000000	17250000	250000
	B09_168	17250000	17270000	20000
	B09_169	17270000	17280000	10000
	B09_198	28260000	28560000	300000	Chr. 11	B11_259	B11_266
	B09_203	37720000	38020000	300000
Chr. 10	B10_168	26200000	26280000	80000
	B10_192	45570000	45870000	300000
	B10_194	46370000	46380000	10000	Chr. 11	B11_154	B11_155
	B10_195	46380000	46590000	210000	Chr. 11	B11_154	B11_155
	B10_196	46590000	46670000	80000	Chr. 11	B11_154	B11_155
Chr. 12	B12_188	23060000	23070000	10000
	B12_189	23070000	23360000	290000
	B12_201	53340000	53640000	300000	Chr. 5	B05_408	B05_410
	B12_202	54110000	54210000	100000
	B12_258	66790000	66910000	120000

## Sheet: Table S3
Table S3 Genes annotated in B10_240-B10_249 and B2_129
Region	Gene ID	Start (bp)	End (bp)	Description
B10_240-B10_249	Smechr1001560	63164058	63199314	Protein NRT1/ PTR FAMILY 4.6 OS=Arabidopsis thaliana OX=3702 GN=NPF4.6 PE=1 SV=1
	Smechr1001561	63205236	63207990	Aldehyde oxidase GLOX OS=Vitis pseudoreticulata OX=231512 GN=GLOX PE=2 SV=1
	Smechr1001562	63232254	63239679	Protein TWIN LOV 1 OS=Arabidopsis thaliana OX=3702 GN=TLP1 PE=1 SV=2
	Smechr1001563	63246101	63258723	-
	Smechr1001564	63260442	63261143	-
	Smechr1001565	63271327	63277964	Probable serine/threonine-protein kinase PIX7 OS=Arabidopsis thaliana OX=3702 GN=PIX7 PE=1 SV=1
	Smechr1001566	63278488	63282906	-
	Smechr1001567	63292862	63308889	Alpha-amylase 3, chloroplastic OS=Arabidopsis thaliana OX=3702 GN=AMY3 PE=1 SV=1
	Smechr1001568	63310056	63314456	Probable pectate lyase 3 OS=Arabidopsis thaliana OX=3702 GN=AT59 PE=2 SV=1
	Smechr1001569	63314614	63321007	-
	Smechr1001570	63323556	63327186	Single-stranded DNA-binding protein WHY1, chloroplastic OS=Solanum tuberosum OX=4113 GN=WHY1 PE=1 SV=1
	Smechr1001571	63333264	63337056	Probable WRKY transcription factor 72 OS=Arabidopsis thaliana OX=3702 GN=WRKY72 PE=2 SV=1
	Smechr1001572	63338468	63342748	Probable LRR receptor-like serine/threonine-protein kinase At1g14390 OS=Arabidopsis thaliana OX=3702 GN=At1g14390 PE=1 SV=1
	Smechr1001573	63370730	63375921	Protein IQ-DOMAIN 31 OS=Arabidopsis thaliana OX=3702 GN=IQD31 PE=1 SV=1
	Smechr1001574	63454245	63454655	F-box/kelch-repeat protein SKIP11 OS=Arabidopsis thaliana OX=3702 GN=SKIP11 PE=1 SV=2
	Smechr1001575	63454733	63455401	F-box/kelch-repeat protein SKIP11 OS=Arabidopsis thaliana OX=3702 GN=SKIP11 PE=1 SV=2
	Smechr1001576	63489263	63490062	-
	Smechr1001577	63500550	63504626	Probable serine/threonine-protein kinase PBL3 OS=Arabidopsis thaliana OX=3702 GN=PBL3 PE=1 SV=1
	Smechr1001578	63517109	63522476	UDP-galactose/UDP-glucose transporter 3 OS=Arabidopsis thaliana OX=3702 GN=UTR3 PE=1 SV=1
	Smechr1001579	63522484	63529369	Transcription factor MYB124 OS=Arabidopsis thaliana OX=3702 GN=MYB124 PE=1 SV=1
	Smechr1001580	63609600	63614425	Homeobox-leucine zipper protein ATHB-13 OS=Arabidopsis thaliana OX=3702 GN=ATHB-13 PE=2 SV=2
	Smechr1001581	63619255	63629401	Sucrose transport protein SUC3 OS=Arabidopsis thaliana OX=3702 GN=SUC3 PE=1 SV=1
	Smechr1001582	63629758	63634366	Binding partner of ACD11 1 OS=Arabidopsis thaliana OX=3702 GN=BPA1 PE=1 SV=1
	Smechr1001583	63659166	63661319	Transcription factor PRE5 OS=Arabidopsis thaliana OX=3702 GN=PRE5 PE=1 SV=1
	Smechr1001584	63724528	63726489	-
	Smechr1001585	63731902	63732282	LRR receptor-like serine/threonine-protein kinase GSO1 OS=Arabidopsis thaliana OX=3702 GN=GSO1 PE=1 SV=1
	Smechr1001586	63740798	63741124	LRR receptor-like serine/threonine-protein kinase GSO1 OS=Arabidopsis thaliana OX=3702 GN=GSO1 PE=1 SV=1
	Smechr1001587	63817035	63818347	F-box/kelch-repeat protein SKIP11 OS=Arabidopsis thaliana OX=3702 GN=SKIP11 PE=1 SV=2
	Smechr1001588	63830295	63834439	LRR receptor-like serine/threonine-protein kinase GSO1 OS=Arabidopsis thaliana OX=3702 GN=GSO1 PE=1 SV=1
	Smechr1001589	63886887	63887826	-
	Smechr1001590	63903931	63905317	PLAT domain-containing protein 2 OS=Arabidopsis thaliana OX=3702 GN=PLAT2 PE=2 SV=1
	Smechr1001591	63918753	63921894	Heat shock protein 90-4 OS=Arabidopsis thaliana OX=3702 GN=HSP90-4 PE=1 SV=1
	Smechr1001592	63927594	63929520	WD repeat-containing protein 3 homolog OS=Dictyostelium discoideum OX=44689 GN=wdr3 PE=3 SV=1
	Smechr1001593	63929558	63929917	WD repeat-containing protein 3 OS=Mus musculus OX=10090 GN=Wdr3 PE=1 SV=1
	Smechr1001594	63930029	63931063	WD repeat-containing protein 3 OS=Homo sapiens OX=9606 GN=WDR3 PE=1 SV=1
	Smechr1001595	63931098	63940365	WD repeat-containing protein 3 OS=Mus musculus OX=10090 GN=Wdr3 PE=1 SV=1
	Smechr1001596	63940426	64006903	WD repeat-containing protein 3 homolog OS=Dictyostelium discoideum OX=44689 GN=wdr3 PE=3 SV=1
	Smechr1001597	63965758	64227352	40S ribosomal protein S9-1 OS=Arabidopsis thaliana OX=3702 GN=RPS9B PE=1 SV=1
	Smechr1001598	64134774	64137706	Putative late blight resistance protein homolog R1B-14 OS=Solanum demissum OX=50514 GN=R1B-14 PE=3 SV=1
	Smechr1001599	64202450	64203610	Putative late blight resistance protein homolog R1B-12 OS=Solanum demissum OX=50514 GN=R1B-12 PE=3 SV=2
	Smechr1001600	64223923	64225182	PLAT domain-containing protein 1 OS=Arabidopsis thaliana OX=3702 GN=PLAT1 PE=1 SV=1
	Smechr1001601	64228726	64230124	Ribulose-phosphate 3-epimerase, cytoplasmic isoform OS=Oryza sativa subsp. japonica OX=39947 GN=Os09g0505700 PE=1 SV=1
	Smechr1001602	64258214	64259312	WD repeat-containing protein 3 OS=Homo sapiens OX=9606 GN=WDR3 PE=1 SV=1
	Smechr1001603	64259346	64266804	WD repeat-containing protein 3 homolog OS=Dictyostelium discoideum OX=44689 GN=wdr3 PE=3 SV=1
	Smechr1001604	64280340	64281594	Probable isoprenylcysteine alpha-carbonyl methylesterase ICMEL2 OS=Arabidopsis thaliana OX=3702 GN=ICMEL2 PE=2 SV=1
	Smechr1001605	64306375	64310481	40S ribosomal protein S9-1 OS=Arabidopsis thaliana OX=3702 GN=RPS9B PE=1 SV=1
	Smechr1001606	64315713	64316574	PLAT domain-containing protein 1 OS=Arabidopsis thaliana OX=3702 GN=PLAT1 PE=1 SV=1
	Smechr1001607	64316864	64317789	40S ribosomal protein S9-1 OS=Arabidopsis thaliana OX=3702 GN=RPS9B PE=1 SV=1
	Smechr1001608	64319174	64325954	Ribulose-phosphate 3-epimerase, cytoplasmic isoform OS=Oryza sativa subsp. japonica OX=39947 GN=Os09g0505700 PE=1 SV=1
	Smechr1001609	64339666	64349448	-
	Smechr1001610	64352803	64354882	Heavy metal-associated isoprenylated plant protein 5 OS=Arabidopsis thaliana OX=3702 GN=HIPP05 PE=1 SV=2
	Smechr1001611	64369083	64374418	Transcription factor MYB113 OS=Arabidopsis thaliana OX=3702 GN=MYB113 PE=1 SV=1
	Smechr1001612	64377680	64381988	Ras-related protein RABC2a OS=Arabidopsis thaliana OX=3702 GN=RABC2A PE=1 SV=1
	Smechr1001613	64383011	64390788	Phosphatidylinositol 4-phosphate 5-kinase 9 OS=Arabidopsis thaliana OX=3702 GN=PIP5K9 PE=1 SV=2
	Smechr1001614	64394578	64397140	60S ribosomal protein L23a OS=Daucus carota OX=4039 GN=RPL23A PE=2 SV=1
	Smechr1001615	64398551	64411645	Kinesin-like protein KIN-5B OS=Arabidopsis thaliana OX=3702 GN=KIN5B PE=2 SV=1
	Smechr1001616	64412211	64417282	Ras-related protein RABE1c OS=Arabidopsis thaliana OX=3702 GN=RABE1C PE=1 SV=1
	Smechr1001617	64421099	64429431	-
	Smechr1001618	64489623	64490126	Pentatricopeptide repeat-containing protein At1g74630 OS=Arabidopsis thaliana OX=3702 GN=PCMP-H71 PE=2 SV=1
	Smechr1001619	64501498	64502115	-
	Smechr1001620	64504954	64506655	Short-chain dehydrogenase TIC 32, chloroplastic OS=Pisum sativum OX=3888 GN=TIC32 PE=1 SV=1
	Smechr1001621	64524682	64536141	THO complex subunit 4A OS=Arabidopsis thaliana OX=3702 GN=ALY1 PE=1 SV=1
	Smechr1001622	64537155	64540668	Heat shock cognate 70 kDa protein 2 OS=Solanum lycopersicum OX=4081 GN=HSC-2 PE=2 SV=1
	Smechr1001623	64541940	64544917	-
	Smechr1001624	64562876	64568953	WD repeat-containing protein 44 OS=Bos taurus OX=9913 GN=WDR44 PE=1 SV=1
	Smechr1001625	64570259	64571016	-
	Smechr1001626	64571060	64571443	-
	Smechr1001627	64583814	64585566	Dof zinc finger protein DOF2.4 OS=Arabidopsis thaliana OX=3702 GN=DOF2.4 PE=2 SV=1
	Smechr1001628	64594772	64595679	Cyclin-dependent protein kinase inhibitor SMR3 OS=Arabidopsis thaliana OX=3702 GN=SMR3 PE=1 SV=1
	Smechr1001629	64604043	64605550	Actin OS=Gossypium hirsutum OX=3635 PE=3 SV=1
	Smechr1001630	64607004	64619419	-
	Smechr1001631	64621615	64642744	Pectin acetylesterase 5 OS=Arabidopsis thaliana OX=3702 GN=PAE5 PE=2 SV=1
	Smechr1001632	64649716	64652339	Probable protein phosphatase 2C 23 OS=Arabidopsis thaliana OX=3702 GN=PLL4 PE=2 SV=1
	Smechr1001633	64697302	64698277	Steroid 5-alpha-reductase DET2 OS=Solanum lycopersicum OX=4081 GN=DET2 PE=1 SV=1
	Smechr1001634	64706691	64710009	Mitochondrial import inner membrane translocase subunit Tim9 OS=Oryza sativa subsp. japonica OX=39947 GN=TIM9 PE=3 SV=2
	Smechr1001635	64711952	64714193	Expansin-A3 OS=Arabidopsis thaliana OX=3702 GN=EXPA3 PE=2 SV=1
	Smechr1001636	64747643	64751256	Scarecrow-like protein 9 OS=Arabidopsis thaliana OX=3702 GN=SCL9 PE=2 SV=1
	Smechr1001637	64753596	64759800	ATP-dependent zinc metalloprotease FTSH 8, mitochondrial OS=Oryza sativa subsp. japonica OX=39947 GN=FTSH8 PE=3 SV=1
	Smechr1001638	64762537	64779033	ATP-dependent zinc metalloprotease FTSH 10, mitochondrial OS=Arabidopsis thaliana OX=3702 GN=FTSH10 PE=1 SV=1
	Smechr1001639	64803332	64803865	Cyclin-dependent protein kinase inhibitor SMR4 OS=Arabidopsis thaliana OX=3702 GN=SMR4 PE=1 SV=1
	Smechr1001640	64804604	64808304	Protein FAR-RED ELONGATED HYPOCOTYL 1 OS=Arabidopsis thaliana OX=3702 GN=FHY1 PE=1 SV=1
	Smechr1001641	64811333	64816930	Probable protein S-acyltransferase 16 OS=Arabidopsis thaliana OX=3702 GN=PAT16 PE=2 SV=1
	Smechr1001642	64818114	64819551	-
	Smechr1001643	64854916	64855997	Pectinesterase/pectinesterase inhibitor PPE8B OS=Prunus persica OX=3760 PE=2 SV=1
	Smechr1001644	64877899	64880365	Pectinesterase/pectinesterase inhibitor OS=Ficus pumila var. awkeotsang OX=204231 PE=1 SV=1
	Smechr1001645	64887656	64888772	-
	Smechr1001646	64896625	64899980	Ribulose bisphosphate carboxylase/oxygenase activase, chloroplastic OS=Solanum pennellii OX=28526 PE=2 SV=1
	Smechr1001647	64906723	64907031	-
	Smechr1001648	64914238	64916015	-
	Smechr1001649	64920499	64925461	-
	Smechr1001650	64948858	64950113	Pectinesterase/pectinesterase inhibitor 18 OS=Arabidopsis thaliana OX=3702 GN=PME18 PE=1 SV=3
	Smechr1001651	64977211	64980912	Tropinone reductase 1 OS=Datura stramonium OX=4076 GN=TR1 PE=1 SV=1
	Smechr1001652	64998838	64999489	-
	Smechr1001653	65001275	65006861	CASP-like protein 5B2 OS=Arabidopsis thaliana OX=3702 GN=At3g53850 PE=2 SV=1
	Smechr1001654	65032632	65038825	BEL1-like homeodomain protein 9 OS=Arabidopsis thaliana OX=3702 GN=BLH9 PE=1 SV=1
	Smechr1001655	65105226	65106205	-
	Smechr1001656	65129746	65131664	Aldehyde oxidase GLOX OS=Vitis pseudoreticulata OX=231512 GN=GLOX PE=2 SV=1
	Smechr1001657	65133669	65134394	Aldehyde oxidase GLOX OS=Vitis pseudoreticulata OX=231512 GN=GLOX PE=2 SV=1
	Smechr1001658	65134419	65135282	Aldehyde oxidase GLOX OS=Vitis pseudoreticulata OX=231512 GN=GLOX PE=2 SV=1
	Smechr1001659	65143541	65145869	NHP2-like protein 1 OS=Xenopus laevis OX=8355 GN=snu13 PE=2 SV=1
	Smechr1001660	65147697	65148107	-
	Smechr1001661	65152306	65156070	Rop guanine nucleotide exchange factor 7 OS=Arabidopsis thaliana OX=3702 GN=ROPGEF7 PE=1 SV=1
	Smechr1001662	65157550	65168996	Universal stress protein MJ0531 OS=Methanocaldococcus jannaschii (strain ATCC 43067 / DSM 2661 / JAL-1 / JCM 10045 / NBRC 100440) OX=243232 GN=MJ0531 PE=3 SV=1
B02_129	Smechr0200334	31120884	31121886	hypothetical protein T459_24411 [Capsicum annuum]
	Smechr0200335	31142374	31143514	hypothetical protein CQW23_06360 [Capsicum baccatum]
	Smechr0200336	31169460	31169765	hypothetical protein CQW23_00184 [Capsicum baccatum]
	Smechr0200337	31314280	31318708	-
